# Supplementary material for: Transcriptional profiling of interleukin-2-primed human adipose derived mesenchymal stem cells revealed dramatic changes in stem cells response imposed by replicative senescence
Source: Oncotarget. 2015 Jul 14;6(20):17938–57. doi: 10.18632/oncotarget.4852 (PMC4627227; doi:10.18632/oncotarget.4852)
Supplement: Supplementary file 2 [file oncotarget-06-17938-s002.xlsx]

## Sheet: SR_treated.Up.Only
RefSeq ID	Gene Symbol	SR GFOLD	SEN GFOLD	SR_untreated	SR_treated	SEN_untreated	SEN_treated
NM_015665	AAAS	0.23838	0	622	830	1129	1229
NM_023928	AACS	0.0903384	0	863	1023	1254	1336
NM_001286682	AADAT	0.150494	0	59	96	283	275
NM_001087	AAMP	0.201778	0	2016	2486	3001	2832
NM_015511	AAR2	0.40119	0	938	1367	1922	1835
NM_020745	AARS2	0.0648076	-0.0736294	476	575	736	616
NM_001261434	AARSD1	0.162243	-0.0306863	274	369	518	436
NM_001271696	ABCB7	0.115426	-0.017603	153	212	406	338
NM_001198934	ABCC10	0.0685938	-0.0021873	734	865	1813	1673
NM_005845	ABCC4	0.189527	0	731	935	1337	1362
NM_020297	ABCC9	0.230746	-0.218428	721	949	2161	1723
NM_001040876	ABCE1	0.316607	-0.0521683	852	1178	1312	1152
NM_007189	ABCF2	0.0642057	0	1964	2207	3296	3251
NM_032750	ABHD14B	0.169241	0	611	779	1630	1558
NM_005158	ABL2	0.0556715	0.00380487	6606	7144	9240	9584
NM_000019	ACAT1	0.201262	0	706	912	1884	1878
NM_005891	ACAT2	0.0811687	0	533	646	1362	1255
NM_032360	ACBD6	0.304716	0.00142838	350	508	772	867
NM_001082486	ACD	0.228855	0	347	479	453	425
NM_001098	ACO2	0.341494	0	1994	2706	4798	4689
NM_001037171	ACOT9	0.0830838	-0.0925953	949	1114	1897	1645
NM_003501	ACOX3	0.253208	0	344	483	973	878
NM_016361	ACP6	1.15562	0	18	73	164	179
NM_033068	ACPT	0.296766	0	40	77	54	48
NM_001288968	ACSF2	0.432774	0	37	79	200	214
NM_001076552	ACSS2	0.526633	0.00525315	338	571	1373	1503
NM_001100	ACTA1	0.307414	-0.15066	91	153	108	68
NM_001141945	ACTA2	0.280273	-0.302025	3308	4240	4529	3486
NM_005159	ACTC1	0.522831	-0.289237	1327	2069	807	582
NM_001199954	ACTG1	0.145651	-0.195985	124973	139507	229718	199115
NM_001024675	ACTL10	0.468482	0	40	86	37	41
NM_004924	ACTN4	0.343891	0	18951	24599	25070	25242
NM_005736	ACTR1A	0.377185	-0.103846	2851	3921	8462	7590
NM_005735	ACTR1B	0.0926805	0	2057	2353	2887	2987
NM_005721	ACTR3	0.39573	0	2780	3875	7678	7468
NM_024855	ACTR5	0.0991679	0	159	217	241	211
NM_022899	ACTR8	0.201263	0	752	968	1190	1218
NM_000666	ACY1	0.252518	-0.0596265	258	371	1171	1017
NM_203488	ACYP1	0.156934	-0.151579	55	91	133	87
NM_000022	ADA	0.192853	0	482	634	817	736
NM_030955	ADAMTS12	0.167948	0	1480	1804	2313	2201
NM_014244	ADAMTS2	0.0865633	-0.0590379	10108	11082	9512	8822
NM_014243	ADAMTS3	0.234751	-0.100658	40	74	31	13
NM_182920	ADAMTS9	0.268588	0	49	89	46	50
NM_001025107	ADAR	0.16804	0	5109	6000	8672	8943
NM_182503	ADAT2	0.0274866	0	99	137	166	163
NM_052853	ADCK2	0.788268	0	269	552	514	462
NM_000671	ADH5	0.523632	-0.22825	1369	2133	3629	2924
NM_032804	ADO	0.653129	0	367	671	894	884
NM_001619	ADRBK1	0.108469	0	1607	1875	1924	2044
NM_000026	ADSL	0.0684022	-0.135899	873	1019	1545	1288
NM_001126	ADSS	0.404234	0	373	576	1094	1081
NM_022767	AEN	0.131421	-0.174302	1828	2156	2358	1946
NM_152406	AFAP1L1	0.283779	0	643	883	761	819
NM_006796	AFG3L2	0.598333	-0.119239	965	1606	2423	2081
NM_006076	AGFG2	0.184698	0	377	502	453	440
NM_018238	AGK	0.279308	-0.0306748	238	351	551	466
NM_024758	AGMAT	0.209667	0	45	80	125	96
NM_006411	AGPAT1	0.28564	0	1767	2318	3968	3865
NM_006412	AGPAT2	0.263703	0	542	742	2096	2194
NM_020133	AGPAT4	0.743611	0	103	227	626	599
NM_178819	AGPAT6	0.0517519	0	2204	2446	4257	4264
NM_032717	AGPAT9	0.536812	0.00730814	28	68	129	170
NM_000029	AGT	0.501254	0	10	37	351	316
NM_015446	AHCTF1	0.0172161	0	782	887	1027	1000
NM_000687	AHCY	0.0328893	-0.151294	1941	2136	3261	2765
NM_020731	AHRR	0.121084	-0.270399	687	842	1572	1192
NM_012111	AHSA1	0.314554	0	1465	1974	2516	2567
NM_001130847	AIFM1	0.360573	0	577	840	1350	1244
NM_003977	AIP	0.099415	0	1033	1221	1709	1671
NM_032876	AJUBA	0.0996105	0	937	1113	799	823
NM_174858	AK5	0.345209	-0.60788	837	1181	4461	2767
NM_003488	AKAP1	0.431758	0	503	775	977	945
NM_005100	AKAP12	0.0764712	-0.0266845	2308	2601	5209	4882
NM_001198656	AKAP2	0.235915	-0.15555	8623	10504	23286	20445
NM_001202414	AKR1A1	0.0489745	0	1332	1504	2165	2283
NM_001628	AKR1B1	0.295967	0	3801	4907	10810	10662
NM_001353	AKR1C1	0.434513	-0.403028	11991	16663	17729	13053
NM_001354	AKR1C2	0.267755	-0.180126	6380	7987	7310	6198
NM_003739	AKR1C3	0.608429	0	1265	2095	2071	2009
NM_001818	AKR1C4	0.622417	0	302	549	472	418
NM_032375	AKT1S1	0.07531	0.00966064	1078	1251	1953	2115
NM_000031	ALAD	0.170245	-0.0182541	404	530	1622	1473
NM_000688	ALAS1	0.0697941	0	2108	2372	3720	3920
NM_000689	ALDH1A1	0.5381	0	19	51	0	0
NM_000693	ALDH1A3	0.162058	-0.692091	502	645	4477	2617
NM_000692	ALDH1B1	0.43913	-0.420429	1656	2418	2957	2067
NM_001031806	ALDH3A2	0.144951	0	440	564	1175	1248
NM_000694	ALDH3B1	0.205288	-0.18033	365	494	1870	1523
NM_001182	ALDH7A1	0.302804	0	182	280	356	336
NM_019109	ALG1	0.213375	0	446	598	1142	1039
NM_032834	ALG10	0.186551	0	61	101	69	72
NM_144988	ALG14	0.893849	0	46	127	252	238
NM_013338	ALG5	0.0201668	0	544	632	761	848
NM_001007027	ALG8	0.257116	-0.019129	313	444	886	780
NM_032306	ALKBH7	0.258732	0	295	421	630	601
NM_052947	ALPK2	0.157711	-0.158692	3052	3605	4188	3558
NM_020919	ALS2	0.205968	0	1107	1402	1678	1708
NM_005782	ALYREF	0.14552	-0.119038	1078	1312	1524	1285
NM_001267782	AMBRA1	0.31567	-0.0762954	686	959	1574	1370
NM_001634	AMD1	0.266438	-0.147855	1591	2068	2543	2144
NM_016201	AMOTL2	0.262784	-0.512467	7839	9743	6636	4447
NM_001635	AMPH	0.269333	0	103	166	241	266
NM_000481	AMT	0.247623	0	27	55	94	68
NM_022662	ANAPC1	0.154084	-0.041684	985	1211	1460	1298
NM_001242374	ANAPC13	0.553354	-0.0844151	611	1010	1291	1107
NM_001278485	ANAPC15	0.0261721	0	282	346	661	675
NM_013366	ANAPC2	0.114321	-0.0570393	740	899	1674	1481
NM_001286756	ANAPC4	0.565367	0	200	363	584	608
NM_016238	ANAPC7	0.306759	-0.229113	812	1118	1999	1577
NM_015305	ANGEL1	0.643106	0	205	391	705	774
NM_020987	ANK3	0.435591	0	18	46	89	81
NM_001257999	ANKFY1	0.252997	0	1886	2414	4739	4961
NM_020319	ANKMY2	0.339699	0	323	483	753	799
NM_033121	ANKRD13A	0.195144	0	3303	3994	4987	4900
NM_030816	ANKRD13C	0.278119	-0.113667	565	779	1029	854
NM_019046	ANKRD16	0.272861	0	97	158	164	177
NM_032139	ANKRD27	0.0130794	0	1123	1247	2080	1937
NM_032290	ANKRD32	0.30956	0	109	179	154	120
NM_144698	ANKRD35	0.0223385	0	49	76	202	244
NM_052855	ANKRD40	0.534094	0	1139	1801	2086	2185
NM_017704	ANKRD49	0.185914	0	81	128	127	102
NM_020337	ANKRD50	0.132909	-0.047012	1241	1488	2344	2116
NM_173595	ANKRD52	0.0501928	-0.029919	5569	6021	6208	5828
NM_015245	ANKS1A	0.208139	0	463	617	780	858
NM_018685	ANLN	0.148311	-1.05884	3260	3819	3309	1477
NM_001286615	ANO4	0.0928752	-0.546346	112	159	179	91
NM_006305	ANP32A	0.0918912	0	500	613	1119	1198
NM_006401	ANP32B	0.177582	-0.0499564	759	961	1002	869
NM_012403	ANP32C	0.0680087	0	96	137	168	176
NM_007193	ANXA10	0.33161	-0.0950995	3	17	158	111
NM_145869	ANXA11	0.0246864	-0.020285	4548	4854	8306	7896
NM_001283	AP1S1	0.211835	0	1496	1878	4669	4654
NM_004069	AP2S1	0.460411	-0.173569	1784	2636	5133	4338
NM_001271769	AP3B1	0.359746	0.00344349	1007	1422	2514	2688
NM_001134296	AP3M2	0.0136488	0	380	451	1198	1266
NM_004722	AP4M1	0.323569	-0.0166151	195	302	732	638
NM_001204446	AP5S1	0.0901117	0	264	340	464	518
NM_013229	APAF1	0.0955029	0	483	595	447	518
NM_019043	APBB1IP	0.100729	0.00603364	915	1089	942	1050
NM_006051	APBB3	0.0274738	0	159	207	279	275
NM_014481	APEX2	0.256037	-0.0674211	498	682	705	591
NM_015957	APIP	0.139831	0	61	98	160	161
NM_001270517	APITD1-CORT	0.156079	0.00730626	58	95	116	155
NM_014508	APOBEC3C	0.443554	-0.286508	317	509	1408	1050
NM_001136540	APOL1	0.329485	-0.350113	246	374	713	488
NM_030882	APOL2	0.0124115	-0.0303748	998	1114	1728	1560
NM_001251904	APPL2	0.162013	0.00403569	2299	2747	3712	3926
NM_000485	APRT	0.210263	0	1326	1671	3213	3368
NM_000044	AR	0.600224	0	217	400	867	874
NM_001039479	AREL1	0.0341147	0	1435	1599	2941	2882
NM_001024226	ARF1	0.501377	-0.0061455	8861	12952	18255	17737
NM_001662	ARF5	0.278347	0	1473	1936	3311	3335
NM_032389	ARFGAP2	0.231354	0	1101	1419	2283	2144
NM_001287432	ARFIP1	0.0723286	0	469	570	1038	1107
NM_018011	ARGLU1	0.362352	-0.0571026	648	938	1169	1017
NM_004308	ARHGAP1	0.184737	-0.0562612	4080	4872	9533	8859
NM_033515	ARHGAP18	0.108107	-0.00137479	1154	1365	3357	3166
NM_020809	ARHGAP20	0.508395	0	101	191	568	591
NM_001025616	ARHGAP24	0.12574	0	1172	1402	2780	2719
NM_004815	ARHGAP29	0.314118	0	1234	1674	3481	3619
NM_020754	ARHGAP31	0.325062	-0.291629	2208	2953	4527	3510
NM_001172630	ARHGAP33	0.625441	0	42	99	131	131
NM_025251	ARHGAP39	0.295142	0	31	63	156	146
NM_152432	ARHGAP42	0.544911	0	22	57	69	68
NM_004309	ARHGDIA	0.214719	-0.0887989	7926	9529	12881	11758
NM_199002	ARHGEF1	0.170258	0	1639	1993	1803	1834
NM_018125	ARHGEF10L	0.674787	0	363	674	1400	1495
NM_153213	ARHGEF19	0.229385	0	133	202	79	79
NM_001080479	ARHGEF28	0.103152	0	782	940	1291	1329
NM_005435	ARHGEF5	0.248823	0	261	374	601	667
NM_002892	ARID4A	0.160408	0	144	207	435	490
NM_001244638	ARID5B	0.193852	0	2713	3296	4873	5026
NM_006321	ARIH2	0.162202	0	919	1140	1813	1728
NM_001667	ARL2	0.307657	0	892	1223	1622	1582
NM_015161	ARL6IP1	0.231032	-0.135168	1327	1696	2084	1760
NM_001199196	ARMC6	0.599653	-0.325757	506	873	1404	1018
NM_001271466	ARMC9	0.0907298	-0.449405	627	757	3232	2220
NM_016608	ARMCX1	0.179644	-0.0183305	570	735	1160	1037
NM_016607	ARMCX3	0.185779	0	1186	1477	2986	3122
NM_001168479	ARMCX5	0.218789	0	113	174	181	200
NM_001199818	ARMCX5-GPRASP2	0.0572875	0	213	274	709	686
NM_001190996	ARPC1A	0.165568	0	1262	1546	3159	3055
NM_005718	ARPC4	0.172932	-0.238084	2515	3019	6199	5029
NM_001198793	ARPC4-TTLL3	0.297408	0	1111	1497	3038	3057
NM_001270439	ARPC5	0.106648	0	4798	5410	7245	7418
NM_030978	ARPC5L	0.167082	-0.0433742	871	1087	1753	1569
NM_182616	ARPIN	0.287375	-0.0861854	529	737	1248	1067
NM_001257328	ARRB2	0.24632	0	186	275	216	229
NM_152285	ARRDC1	0.384332	0	260	408	453	503
NM_001079516	ASAH2B	0.292611	0	26	55	60	57
NM_001247996	ASAP1	0.206466	-0.0519048	3120	3808	6549	6061
NM_001142733	ASB14	1.04928	0	37	118	112	129
NM_080863	ASB16	0.266383	0	37	71	102	118
NM_017873	ASB6	0.124751	-0.0744481	1758	2067	3271	2928
NM_001198798	ASCC1	0.470302	0	171	296	522	486
NM_032204	ASCC2	0.216628	0	1042	1333	2263	2299
NM_004674	ASH2L	0.0541264	0	758	883	1206	1153
NM_001095	ASIC1	0.649986	-0.201705	35	87	227	155
NM_004192	ASMTL	0.114986	0	637	781	1398	1392
NM_004317	ASNA1	0.150581	-0.174873	1310	1586	3030	2521
NM_001251888	ASPSCR1	0.189441	0	271	372	665	654
NM_014010	ASTN2	0.518343	0	55	115	231	205
NM_018164	ASUN	0.165038	-0.0440009	432	562	925	802
NM_018188	ATAD3A	0.209375	0	782	1010	913	906
NM_031921	ATAD3B	0.424078	0	448	692	574	590
NM_024857	ATAD5	0.0228626	-0.198515	230	287	125	78
NM_001136153	ATF6B	0.0524956	0	1483	1671	3128	3257
NM_001190266	ATG16L1	0.294585	0	658	909	1481	1394
NM_052936	ATG4A	0.0632614	0	225	289	449	457
NM_006395	ATG7	0.167267	0	1126	1388	2136	2103
NM_004044	ATIC	0.589781	0	705	1185	2059	2113
NM_032827	ATOH8	0.385072	0	935	1348	1996	1978
NM_004045	ATOX1	0.126422	0	486	611	1094	1148
NM_024524	ATP13A3	0.0652041	0	7540	8187	7289	7506
NM_001677	ATP1B1	0.0560598	0	1237	1408	1025	1098
NM_001257335	ATP5A1	0.328341	-0.339405	3012	4000	7262	5506
NM_001686	ATP5B	0.212036	-0.0641579	10702	12780	23492	21985
NM_001687	ATP5D	0.245796	0	587	790	1067	1055
NM_001190329	ATP5G3	0.560029	-0.320275	1599	2539	4750	3614
NM_006356	ATP5H	0.321811	-0.144354	422	611	1458	1205
NM_007100	ATP5I	0.300451	-0.130182	656	910	1635	1372
NM_001003703	ATP5J	0.201756	0	513	676	1165	1205
NM_001003713	ATP5J2	0.382585	0	364	555	1015	924
NM_001697	ATP5O	0.0397616	0	654	761	1543	1438
NM_018035	ATP5SL	0.410164	-0.085252	561	846	1364	1172
NM_001696	ATP6V1E1	0.260109	0	1730	2232	4195	4142
NM_001198909	ATP6V1F	0.0355741	-0.283434	1068	1207	2660	2041
NM_000053	ATP7B	0.239304	0	219	317	422	492
NM_005603	ATP8B1	0.141848	-0.1116	3192	3725	4369	3841
NM_001184	ATR	0.293565	0	571	795	1331	1231
NM_130384	ATRIP	0.0843847	0	361	451	489	473
NM_001137675	ATXN1L	0.0476856	0	976	1117	1368	1399
NM_153340	ATXN7L2	0.178193	0	86	134	121	116
NM_001136262	ATXN7L3B	0.0242267	0	1192	1330	1516	1575
NM_001287490	AUNIP	0.0934518	0	168	227	389	366
NM_021913	AXL	0.263951	-0.296062	24844	30431	25272	20136
NM_152490	B3GALNT2	0.201608	0	496	655	794	854
NM_194318	B3GALTL	0.0272104	0	216	272	368	399
NM_001288722	B3GAT3	0.342864	0	390	576	1044	978
NM_198540	B3GNT8	0.615495	0	14	44	83	67
NM_033309	B3GNT9	0.322391	0	725	1015	1576	1562
NM_212543	B4GALT4	0.47195	0	876	1344	1121	1201
NM_001243475	B9D1	0.320764	0	73	128	212	213
NM_001033549	BABAM1	0.180862	0	1026	1282	2525	2440
NM_004322	BAD	0.296676	0	398	569	1383	1353
NM_001172415	BAG1	0.253394	0	310	439	645	726
NM_004282	BAG2	0.0295226	-0.301937	802	916	1375	1013
NM_001188	BAK1	0.299241	-0.153347	395	566	747	591
NM_003860	BANF1	0.166749	-0.266183	1226	1505	2250	1737
NM_006317	BASP1	0.463286	-0.0297743	3439	4992	5336	4993
NM_031885	BBS2	0.0249603	0	710	814	1612	1577
NM_176824	BBS7	0.0360471	0	264	328	699	769
NM_001013257	BCAM	0.733853	0	37	96	69	46
NM_001170714	BCAR1	0.0927937	0	2190	2500	3712	3656
NM_003567	BCAR3	0.147493	-0.0609181	3909	4555	6958	6407
NM_078468	BCCIP	0.339615	0	474	689	1096	1111
NM_015367	BCL2L13	0.336615	0	986	1372	2922	3000
NM_001199864	BCL2L2-PABPN1	0.201519	0	1113	1405	1926	2052
NM_004765	BCL7C	0.28815	-0.0449907	232	345	668	567
NM_182557	BCL9L	0.0850057	0	3336	3740	4629	4758
NM_014739	BCLAF1	0.064415	0	1521	1726	3011	3096
NM_020139	BDH2	1.23618	-0.126836	19	80	200	142
NM_018429	BDP1	0.28559	0	718	981	1285	1331
NM_005868	BET1	0.0655742	0	351	434	514	530
NM_018476	BEX1	0.19485	0	76	122	21	15
NM_016561	BFAR	0.214614	0	1199	1522	2731	2800
NM_001003800	BICD2	0.330741	-0.21504	2183	2932	5180	4253
NM_018688	BIN3	0.275854	0	362	514	1044	1140
NM_017693	BIVM	0.196082	0	437	580	1169	1187
NM_001167820	BLCAP	0.281667	0	958	1286	2375	2431
NM_000057	BLM	0.309556	0	143	227	62	87
NM_001487	BLOC1S1	0.153826	0	479	614	1048	1059
NM_001282436	BLOC1S2	0.368033	0	278	429	905	922
NM_001253823	BLVRA	0.1586	-0.112766	454	586	1341	1129
NM_005180	BMI1	0.128968	0.00433152	568	708	1111	1227
NM_133468	BMPER	0.0562381	0	1468	1659	1208	1103
NM_013979	BNIP1	0.0260638	0	249	309	333	359
NM_138369	BOD1	0.0507654	0	758	881	1077	1126
NM_032515	BOK	0.80974	0	597	1176	1770	1669
NM_001286746	BORA	0.0616515	-0.235796	94	134	146	91
NM_006085	BPNT1	0.846301	-0.0461335	291	617	728	621
NM_152743	BRAT1	0.467693	-0.160589	387	622	1329	1081
NM_004899	BRE	0.656183	0	163	321	842	924
NM_001519	BRF1	0.531541	0	317	540	638	649
NM_032043	BRIP1	0.0445594	-0.239081	483	575	275	187
NM_015399	BRMS1	0.380496	0	731	1064	1630	1573
NM_017797	BTBD2	0.319393	0	1784	2394	3625	3725
NM_001002860	BTBD7	0.112857	0	1091	1298	2032	2150
NM_001037637	BTF3	0.323172	0.00966005	1453	1970	2656	2847
NM_004336	BUB1	0.0730769	-1.0463	926	1081	911	383
NM_001211	BUB1B	0.026905	-0.979666	602	698	514	216
NM_004725	BUB3	0.246203	-0.132027	3362	4208	4245	3676
NM_001261835	BZRAP1	0.652488	0	21	59	62	63
NM_001159767	BZW2	0.674369	-0.11051	583	1049	1348	1137
NM_014267	C11orf58	0.242974	0	377	522	965	972
NM_001135635	C11orf68	0.0461279	-0.0634049	1741	1941	2379	2124
NM_207645	C11orf87	0.850162	0	21	67	42	52
NM_021640	C12orf10	0.029717	0	621	720	1061	1111
NM_001286198	C12orf43	0.848686	0	151	341	370	349
NM_152318	C12orf45	0.311459	-0.383445	79	136	256	155
NM_024738	C12orf49	0.0916249	0.00488717	1045	1228	1553	1691
NM_138425	C12orf57	0.128514	0	937	1135	1445	1499
NM_001135570	C12orf73	0.433979	0	75	141	164	163
NM_001102366	C14orf159	0.215559	-0.0890725	325	447	1275	1089
NM_024644	C14orf169	0.353255	0	271	415	516	558
NM_001199058	C15orf38-AP3S2	0.135775	0	895	1092	2206	2303
NM_022744	C16orf58	0.0800407	0	2197	2486	3294	3440
NM_020314	C16orf62	0.551783	0	995	1602	3575	3429
NM_001001436	C16orf87	0.091616	0	190	253	245	283
NM_001272051	C16orf91	0.342797	0	136	222	270	226
NM_001193655	C17orf62	0.0421899	0	737	853	1481	1571
NM_017941	C17orf80	0.0108855	-0.0612645	241	297	418	338
NM_001114118	C17orf85	0.23044	0	693	914	1366	1431
NM_001201475	C18orf21	0.0829085	0	171	229	285	255
NM_017914	C19orf24	0.512771	0	266	454	736	828
NM_152482	C19orf25	0.564796	0	118	227	387	340
NM_032207	C19orf44	0.326467	0	100	168	193	181
NM_001290149	C19orf48	0.211485	-0.161542	687	895	510	390
NM_138358	C19orf52	0.0414321	0	219	278	410	440
NM_001100418	C19orf60	0.258616	0	153	233	412	427
NM_199341	C19orf68	0.158223	0	52	87	96	104
NM_205767	C19orf70	0.381189	-0.340672	248	390	923	647
NM_017891	C1orf159	0.623128	0	49	112	177	153
NM_207356	C1orf174	0.343012	0	379	561	624	695
NM_152374	C1orf216	0.124127	0	317	411	1225	1237
NM_024319	C1orf35	0.31046	0	218	331	270	220
NM_001098616	C1orf43	0.249734	0.00697187	2556	3232	4914	5172
NM_017860	C1orf56	0.292457	0	109	177	318	318
NM_001282671	C1orf86	0.0309365	0	249	310	545	593
NM_001212	C1QBP	0.0230168	-0.162337	1402	1552	1888	1558
NM_030968	C1QTNF1	0.227279	0	143	215	449	383
NM_021254	C21orf59	0.0364576	0	455	541	657	577
NM_024627	C22orf29	0.163369	0	648	820	977	926
NM_001286577	C2CD3	0.401639	0	345	535	851	867
NM_001286174	C2CD5	0.245468	0	381	528	749	693
NM_013310	C2orf27A	0.268147	0	24	51	94	120
NM_025203	C2orf44	0.53224	0	185	331	308	272
NM_024520	C2orf47	0.128103	0	129	184	281	301
NM_001286537	C2orf49	0.347455	0	210	328	491	536
NM_001145054	C2orf81	0.765792	0	50	125	266	253
NM_032321	C2orf88	0.371983	0	329	502	838	876
NM_020685	C3orf14	0.245648	0	29	58	168	179
NM_173657	C3orf33	0.321899	0	36	72	110	105
NM_001099777	C3orf55	0.57727	0	35	83	187	165
NM_001206997	C4orf22	0.316869	0	40	78	92	113
NM_018356	C5orf22	0.397018	0	300	469	493	564
NM_033211	C5orf30	0.0572594	0	2346	2608	5197	5346
NM_001277348	C5orf66	0.570449	0	111	216	268	292
NM_178508	C6orf1	0.196016	-0.3472	529	693	1647	1185
NM_001161376	C6orf136	0.874178	0	120	283	277	327
NM_021184	C6orf47	0.240182	0	320	448	559	536
NM_145267	C6orf57	0.940226	0	19	66	69	91
NM_024067	C7orf26	0.0621568	0	501	602	632	662
NM_001243749	C7orf49	0.223657	0	627	828	1160	1152
NM_001134395	C7orf50	0.0616857	-0.00174398	511	613	1422	1299
NM_197964	C7orf55	0.550393	0	99	193	287	253
NM_001130929	C7orf73	0.117261	0	509	634	888	900
NM_177965	C8orf37	0.0433729	-0.454671	26	47	92	44
NM_016390	C9orf114	0.0683662	-0.0136266	1047	1211	1720	1571
NM_001193329	C9orf3	0.473519	0	362	587	859	852
NM_017998	C9orf40	0.165913	-0.551109	195	272	314	172
NM_032307	C9orf64	0.323227	-0.0646305	335	494	603	501
NM_032310	C9orf89	0.248293	0	478	653	1148	1065
NM_198584	CA13	0.70824	0	20	59	54	59
NM_016289	CAB39	0.200167	0	1085	1370	1797	1911
NM_001080543	CACTIN	0.188736	-0.107034	397	528	595	479
NM_004341	CAD	0.0669299	-0.0734528	2925	3251	3519	3159
NM_001009571	CADPS2	0.327874	0	50	94	17	9
NM_033138	CALD1	0.287281	-0.0316682	11161	14028	19721	18841
NM_015916	CALHM2	0.608773	0	445	779	1662	1773
NM_005184	CALM3	0.113971	-0.14931	6502	7321	12973	11353
NM_001256139	CAPG	0.047122	0	958	1097	3556	3530
NM_005186	CAPN1	0.332501	0	4130	5456	9843	9636
NM_024537	CARS2	0.131607	-0.249351	1424	1696	3508	2782
NM_144508	CASC5	0.154719	-0.864533	529	674	670	314
NM_020764	CASKIN1	0.024878	0	276	339	362	390
NM_032982	CASP2	0.423641	0	625	945	925	924
NM_004346	CASP3	0.0164593	0	639	733	593	567
NM_001225	CASP4	0.460211	0	578	900	1115	1017
NM_001267056	CASP7	0.135738	0	316	413	445	425
NM_001080125	CASP8	0.4683	-0.039852	86	162	272	214
NM_001752	CAT	0.273041	0	519	717	2510	2628
NM_170662	CBLB	0.216205	0	980	1257	2620	2540
NM_001284291	CBLL1	0.10694	0	518	640	753	828
NM_001286789	CBR1	0.361598	0	1619	2244	4163	4216
NM_001127228	CBX1	0.498195	0	494	797	1067	1030
NM_007276	CBX3	0.102728	0	821	984	1181	1201
NM_014292	CBX6	0.175845	-0.0606371	1274	1571	2851	2566
NM_032449	CC2D1B	0.344163	0	1019	1423	2246	2259
NM_021174	CCAR2	0.112317	-0.126092	2194	2538	3438	2972
NM_133459	CCBE1	0.248585	-0.339803	2421	3064	4280	3203
NM_001008661	CCBL2	0.448487	0	162	278	391	421
NM_013301	CCDC106	0.642432	0	11	41	187	227
NM_001163323	CCDC120	0.685032	0	35	89	60	85
NM_176816	CCDC125	0.0501267	0	94	133	260	261
NM_024821	CCDC134	0.420893	0	106	188	162	205
NM_025004	CCDC15	0.0303948	-0.419991	114	155	146	79
NM_016474	CCDC174	0.152793	0	148	211	279	323
NM_025057	CCDC176	0.0223166	0.00646596	31	53	123	163
NM_152492	CCDC27	1.25041	0	22	90	58	55
NM_024296	CCDC28B	0.230386	-0.333254	79	129	160	94
NM_001256964	CCDC51	0.199479	0	191	273	327	375
NM_001017928	CCDC58	0.899041	0	23	74	44	31
NM_014167	CCDC59	0.406428	0	125	215	210	233
NM_175884	CCDC71L	0.0552148	-0.14745	508	607	1117	909
NM_138770	CCDC74A	0.880402	0	14	52	381	431
NM_001130147	CCDC77	0.0445063	0	222	282	302	360
NM_001080433	CCDC85A	0.504626	-0.575534	335	558	603	346
NM_006848	CCDC85B	0.418381	-0.17821	669	1004	965	762
NM_024098	CCDC86	0.0784626	-0.205884	1184	1371	1310	1031
NM_001135597	CCDC88A	0.0345199	-0.0647404	1271	1424	2379	2122
NM_152723	CCDC89	1.10885	0	13	58	67	65
NM_018074	CCDC94	0.286373	-0.018909	239	354	435	364
NM_052848	CCDC97	0.143306	0	438	561	628	579
NM_001105564	CCHCR1	0.37757	-0.0817059	500	743	988	837
NM_002982	CCL2	0.149002	-0.225989	98	147	160	102
NM_001237	CCNA2	0.280075	-0.795632	898	1208	778	388
NM_031966	CCNB1	0.243569	-0.933945	1156	1499	1849	880
NM_004701	CCNB2	0.203719	-0.568209	355	481	489	277
NM_005190	CCNC	0.42696	0	349	550	568	628
NM_057749	CCNE2	0.202932	0	203	289	108	89
NM_001761	CCNF	0.0170456	0	701	800	428	412
NM_001199189	CCNH	0.115743	0	476	595	774	728
NM_014711	CCP110	0.0212493	0	301	366	401	431
NM_006431	CCT2	0.147724	-0.0212475	2352	2781	3571	3327
NM_006430	CCT4	0.210603	-0.0297237	3016	3695	5648	5292
NM_012073	CCT5	0.36165	-0.255981	4545	6112	6971	5599
NM_001762	CCT6A	0.323143	-0.0525377	1760	2369	3232	2937
NM_001166285	CCT7	0.19467	-0.0807195	3521	4249	7420	6747
NM_001282907	CCT8	0.127087	0	1184	1417	1568	1630
NM_133493	CD109	0.0320978	-0.0472766	1845	2033	8131	7582
NM_020404	CD248	0.019793	-0.681333	5111	5422	9229	5532
NM_014143	CD274	0.0839745	0	329	414	168	166
NM_001024736	CD276	0.145305	0	6196	7135	11178	11347
NM_006110	CD2BP2	0.0983129	-0.0759	1254	1468	2123	1871
NM_030911	CDADC1	0.143114	0	100	149	189	176
NM_138477	CDAN1	0.0738526	0.000200566	457	557	734	826
NM_006023	CDC123	0.67101	0	690	1227	1838	1880
NM_003672	CDC14A	0.391533	0	31	67	83	100
NM_001255	CDC20	0.107392	-1.30577	886	1061	786	270
NM_001789	CDC25A	0.147393	0	547	692	160	126
NM_139286	CDC26	0.459594	0	76	145	152	185
NM_001114091	CDC27	0.429098	0	940	1396	1963	2022
NM_004359	CDC34	0.0135831	0	1345	1482	1645	1665
NM_007065	CDC37	0.15904	0	2525	3002	4309	4490
NM_017913	CDC37L1	0.201771	0	186	267	410	421
NM_001039802	CDC42	0.216529	-0.0231622	2680	3308	5632	5301
NM_152243	CDC42EP1	0.360397	-0.174295	1763	2434	2699	2238
NM_006779	CDC42EP2	0.137449	0	1151	1389	1212	1201
NM_006449	CDC42EP3	0.319349	-0.143614	1544	2083	3261	2780
NM_001038707	CDC42SE1	0.0398249	0	2000	2209	3290	3364
NM_001254	CDC6	0.307982	0	845	1162	223	229
NM_152562	CDCA2	0.360797	-0.205954	336	508	626	471
NM_031299	CDCA3	0.190049	-0.91018	344	463	445	194
NM_017955	CDCA4	0.311029	0	648	906	713	734
NM_080668	CDCA5	0.104916	-0.71582	803	965	753	397
NM_001127370	CDCA7L	0.233698	-0.102872	697	921	370	287
NM_001796	CDH8	0.236787	0	234	336	258	266
NM_001786	CDK1	0.0837564	-0.424318	349	437	314	189
NM_052988	CDK10	0.475274	0	588	924	984	974
NM_001798	CDK2	0.299113	-0.341103	1220	1639	1040	734
NM_000075	CDK4	0.279058	-0.292605	1626	2130	3438	2643
NM_004935	CDK5	0.576155	0	47	105	185	155
NM_001278167	CDK5RAP1	0.455832	-0.0265354	264	434	751	651
NM_001278216	CDK5RAP3	0.338932	0	375	554	1011	1083
NM_001261	CDK9	0.112407	0	1139	1352	2211	2146
NM_001220778	CDKN1A	0.131489	-0.0302938	13883	15626	32012	30770
NM_004064	CDKN1B	0.0824547	0	434	534	426	442
NM_017632	CDKN2AIP	0.252905	0	248	358	389	407
NM_080656	CDKN2AIPNL	0.0314458	-0.0277218	189	242	343	279
NM_001262	CDKN2C	0.215836	-0.333927	430	579	339	220
NM_005192	CDKN3	0.0298455	-0.992741	275	339	331	131
NM_001134422	CDV3	0.272732	0	3561	4532	3851	3970
NM_152342	CDYL2	0.0751167	0	446	545	674	721
NM_005195	CEBPD	0.418607	-0.232222	62	119	125	76
NM_018689	CEMIP	0.16506	-0.380862	9699	11231	3955	2869
NM_001812	CENPC	0.580766	0	76	157	135	152
NM_024053	CENPM	0.547331	-0.905207	230	407	329	139
NM_001100624	CENPN	0.168599	-0.241119	1035	1282	1179	900
NM_001012267	CENPP	0.216095	0	123	187	337	299
NM_025082	CENPT	0.530269	-0.0264855	741	1193	1984	1806
NM_024629	CENPU	0.440771	0	140	243	191	152
NM_181716	CENPV	0.0180302	0	299	363	316	316
NM_001012507	CENPW	0.380732	-0.955748	141	235	237	92
NM_014956	CEP164	0.122514	0	806	980	1583	1510
NM_032142	CEP192	0.170579	0	648	824	1102	1190
NM_018718	CEP41	0.380732	-0.0362351	141	235	618	525
NM_015147	CEP68	0.027899	0	246	306	701	773
NM_001098802	CEP78	0.2988	-0.0191089	203	308	514	436
NM_022778	CEP85	0.475359	0.000243295	542	856	564	645
NM_032816	CEP89	0.188038	-0.0780183	334	450	990	841
NM_005507	CFL1	0.174202	-0.0949497	15387	17812	29260	26863
NM_001243645	CFL2	0.324337	-0.134076	1962	2633	4663	4042
NM_033043	CGB5	0.70824	0	20	59	17	17
NM_033183	CGB8	0.484494	0	21	53	27	33
NM_001008390	CGGBP1	0.128131	0	1496	1774	2889	2937
NM_138481	CHADL	0.937141	0	13	52	110	83
NM_005483	CHAF1A	0.0866707	-0.131776	1046	1225	707	566
NM_005441	CHAF1B	0.186291	-0.335209	332	447	272	172
NM_001164144	CHAMP1	0.310845	0	620	869	1000	915
NM_203298	CHCHD1	0.0611617	0	547	653	817	835
NM_017812	CHCHD3	0.0699274	-0.0349811	540	649	1171	1035
NM_001011667	CHCHD7	0.413917	0	121	210	356	318
NM_001005735	CHEK2	0.475694	0	118	214	154	133
NM_014043	CHMP2B	0.189386	0	580	752	759	797
NM_001144073	CHORDC1	0.0888101	0	231	301	258	244
NM_019886	CHST7	0.375684	0	91	160	229	270
NM_175856	CHSY3	0.118848	0	427	539	439	497
NM_022092	CHTF18	0.0513194	0	298	370	229	183
NM_001039690	CHTF8	0.263876	0	2001	2575	3236	3281
NM_001206612	CHTOP	0.0248654	0	1419	1572	1788	1895
NM_001278	CHUK	0.0945646	0	591	718	938	876
NM_144697	CIART	0.0327184	0	174	225	460	479
NM_032630	CINP	0.171631	-0.0783959	411	539	1017	865
NM_004882	CIR1	0.0259483	0	181	232	399	396
NM_018464	CISD1	0.100631	0	158	216	343	388
NM_001136498	CISD3	0.120311	-0.217965	716	875	1647	1299
NM_013324	CISH	0.931598	-0.415593	31	95	56	24
NM_001206999	CIT	0.259966	-0.992829	1141	1497	1739	791
NM_001131016	CIZ1	0.167907	0	2897	3451	7302	7246
NM_001098525	CKAP2	0.0245366	-0.03215	967	1090	1115	985
NM_152515	CKAP2L	0.0481701	-0.42214	621	729	493	311
NM_001008938	CKAP5	0.0977926	0	3832	4318	6114	5967
NM_007056	CLASRP	0.130983	0	610	758	622	617
NM_001127899	CLCN5	0.114263	0	413	521	555	623
NM_005602	CLDN11	0.0739706	-1.05128	4182	4626	2909	1299
NM_002975	CLEC11A	0.253466	-0.0222556	1071	1403	1601	1449
NM_175060	CLEC14A	0.0220768	-1.46129	125	167	370	104
NM_015226	CLEC16A	0.20611	0	648	844	944	996
NM_001004419	CLEC2D	0.0823298	0	193	255	349	305
NM_001287594	CLIC1	0.306707	-0.398937	6592	8471	17949	13255
NM_015526	CLIP3	0.0865662	-0.2066	487	596	2493	2015
NM_000086	CLN3	0.153801	-0.0886972	666	836	1454	1250
NM_001293	CLNS1A	0.748787	0	323	636	740	787
NM_006831	CLP1	0.288742	0	249	368	430	488
NM_001258394	CLPB	0.194987	-0.127533	743	953	1414	1181
NM_006012	CLPP	0.305157	0	986	1343	1406	1311
NM_022111	CLSPN	0.135059	-0.255406	892	1088	507	362
NM_007096	CLTA	0.349105	0	1734	2377	3829	3956
NM_015229	CLUH	0.201092	0	1725	2138	2556	2536
NM_182523	CMC1	0.432023	-0.271546	40	84	141	85
NM_032359	CMSS1	0.584633	0	228	414	628	689
NM_017801	CMTM6	0.0378266	0	1148	1295	2217	2359
NM_001099642	CMTR2	0.37386	0	236	371	507	573
NM_018235	CNDP2	0.0116075	-0.171353	1479	1621	2903	2418
NM_001168647	CNKSR2	0.268238	0	33	65	56	68
NM_173515	CNKSR3	0.0680503	-0.0732964	435	530	320	250
NM_004368	CNN2	0.108913	-0.606071	2892	3309	5484	3425
NM_033133	CNP	0.0670422	0	2696	3004	5243	5261
NM_006586	CNPY3	0.42671	0	803	1200	2028	2176
NM_015463	CNRIP1	0.342555	0	731	1037	1333	1299
NM_152609	CNST	0.27828	0	1781	2324	2105	2211
NM_007018	CNTRL	0.0442668	-0.330245	273	340	443	296
NM_001040431	COA3	0.128323	0	311	405	1181	1105
NM_016565	COA4	0.247111	-0.0713511	630	845	1198	1033
NM_001206641	COA6	1.93487	0	36	208	204	203
NM_023077	COA7	0.449794	-0.13214	292	474	611	484
NM_015386	COG4	0.313864	-0.0218156	924	1270	2489	2292
NM_153603	COG7	0.104673	0	696	843	1160	1209
NM_032382	COG8	0.190433	0	624	806	1248	1244
NM_001854	COL11A1	0.308603	0	2126	2815	3910	3924
NM_001849	COL6A2	0.0273972	0	17602	18385	31346	31434
NM_152516	COMMD1	0.190453	-0.178227	270	371	803	627
NM_001287392	COMMD6	0.182496	0	218	304	699	651
NM_144589	COMTD1	0.497916	0	17	46	87	65
NM_007263	COPE	0.111855	0	3180	3636	5840	6035
NM_016128	COPG1	0.300125	0	8316	10594	13545	13268
NM_012133	COPG2	0.0571685	0.00489721	246	312	709	802
NM_003653	COPS3	0.278539	0	738	1002	1314	1340
NM_006833	COPS6	0.0283	-0.162519	1970	2160	4889	4159
NM_001282950	COPS7B	0.0161269	0	749	851	1266	1153
NM_001099337	COQ10A	0.0655498	0	97	138	148	144
NM_016035	COQ4	0.0432605	-0.286655	203	260	1023	750
NM_001018070	CORO1B	0.183827	0	1592	1956	3161	3129
NM_014325	CORO1C	0.328103	-0.00449151	17437	22410	26274	25663
NM_052820	CORO2A	0.039128	-0.121676	201	257	383	294
NM_024535	CORO7	0.895687	0	166	383	722	691
NM_001201479	CORO7-PAM16	0.535264	0	348	590	1015	1004
NM_001303	COX10	0.22388	0	244	346	331	375
NM_004375	COX11	0.183939	0	293	398	566	579
NM_078470	COX15	0.158348	0	562	715	1208	1150
NM_001863	COX6B1	0.404518	-0.12137	1002	1459	3288	2848
NM_001865	COX7A2	0.28106	0	732	996	1346	1229
NM_004718	COX7A2L	0.792665	0	775	1488	2092	1998
NM_001866	COX7B	0.611303	0	410	723	1011	985
NM_001867	COX7C	0.0517698	-0.0271183	662	776	1123	996
NM_004074	COX8A	0.576986	-0.40498	1081	1764	2993	2116
NM_024913	CPED1	0.0352172	0	1125	1268	1934	1911
NM_003915	CPNE1	0.197284	0	3287	3981	5580	5490
NM_152727	CPNE2	0.108571	-0.0732663	599	734	851	719
NM_001122633	CPS1	0.282175	-0.128959	102	166	320	240
NM_013291	CPSF1	0.0511984	0	2011	2238	3090	3209
NM_017437	CPSF2	0.139883	0	1234	1487	2263	2340
NM_016207	CPSF3	0.374891	0	452	675	1025	1103
NM_001256456	CPSF3L	0.57272	-0.0913357	995	1625	2406	2107
NM_007007	CPSF6	0.235111	0	1047	1356	1822	1830
NM_001136040	CPSF7	0.239932	0.0020088	1257	1620	1537	1671
NM_001876	CPT1A	0.0432275	-0.0638667	2237	2467	4074	3697
NM_001136052	CPT1C	0.514443	0	83	162	208	207
NM_000098	CPT2	0.0401658	0	288	356	657	590
NM_001029885	CPTP	0.18476	0	351	470	757	745
NM_198148	CPXM2	0.0731861	-1.2713	73	109	237	72
NM_001144958	CRACR2A	0.228174	-0.012775	174	256	514	438
NM_003805	CRADD	0.153646	0	217	297	304	349
NM_194071	CREB3L2	0.251173	0	9787	12023	11617	11621
NM_015986	CRLF3	0.0624493	0	388	475	428	486
NM_014675	CROCC	0.032508	-0.0209646	136	181	387	320
NM_001098482	CRTC1	0.0796797	0	260	333	534	538
NM_001130042	CRYZ	0.22494	0	311	432	1102	1018
NM_004077	CS	0.128444	-0.145532	1943	2282	3980	3408
NM_001316	CSE1L	0.135602	-0.137936	2065	2432	3818	3283
NM_022048	CSNK1G1	0.145973	-0.0289188	755	936	1425	1277
NM_001897	CSPG4	0.115743	0	2905	3339	7803	7933
NM_020536	CSRP2BP	0.291012	0	465	655	998	980
NM_001324	CSTF1	0.0814607	0	517	628	759	795
NM_001325	CSTF2	0.208677	-0.0571032	333	455	709	599
NM_015235	CSTF2T	0.176509	0	534	690	882	854
NM_001326	CSTF3	0.173179	0	314	421	568	616
NM_001012614	CTBP1	0.14789	0	2861	3363	4706	4693
NM_015343	CTDNEP1	0.361344	-0.223075	854	1217	1593	1250
NM_001008392	CTDSPL	0.116842	0	723	881	1235	1325
NM_001085458	CTNND1	0.232861	0	2836	3534	5823	5965
NM_175859	CTPS2	0.32658	-0.041045	240	365	620	525
NM_001814	CTSC	0.188637	-0.345148	921	1163	607	412
NM_004079	CTSS	0.198671	0	14	34	137	146
NM_005231	CTTN	0.230974	-0.0381073	8090	9832	20056	19079
NM_033427	CTTNBP2	0.506924	0	19	50	435	460
NM_145232	CTU1	0.239476	0	46	83	46	59
NM_024040	CUEDC2	0.263504	-0.367697	596	811	2075	1486
NM_001079872	CUL4B	0.232191	-0.0615031	1410	1799	3558	3222
NM_020943	CWC22	0.0190094	0	236	293	412	453
NM_199168	CXCL12	0.040157	0	3249	3535	3022	3081
NM_001171907	CXorf40A	0.578755	0	215	391	412	397
NM_001013845	CXorf40B	0.264346	0	392	549	678	599
NM_001161454	CYB561A3	0.0232476	0	952	1073	1932	1813
NM_001914	CYB5A	0.628928	-0.160678	109	221	576	445
NM_030579	CYB5B	0.473659	-0.059	890	1366	2360	2113
NM_016229	CYB5R2	0.280109	0	136	213	287	259
NM_032412	CYSTM1	0.289905	-0.152323	473	665	3088	2612
NM_145056	DACT3	0.285676	0	47	87	250	237
NM_033657	DAP3	0.325254	0	1061	1460	2579	2579
NM_014326	DAPK2	1.38089	0	6	49	89	91
NM_001348	DAPK3	0.286724	-0.0374046	1889	2474	3371	3100
NM_001141969	DAXX	0.304424	0	1039	1411	2036	2081
NM_018959	DAZAP1	0.102812	-0.262064	1886	2179	1612	1231
NM_001178042	DBI	0.323716	0	475	683	1142	1068
NM_001048222	DBNDD2	0.04531	0	804	928	595	566
NM_001014436	DBNL	0.447534	0	1548	2279	6118	5946
NM_025230	DCAF11	0.135734	0	851	1041	1932	1926
NM_015397	DCAF12	0.366993	0	802	1151	1264	1368
NM_015420	DCAF13	0.442769	0	418	657	969	900
NM_017741	DCAF16	0.264103	-0.0358558	492	678	747	643
NM_005828	DCAF7	0.172723	0	2298	2766	3843	3797
NM_000788	DCK	0.785612	0	393	782	826	876
NM_152640	DCP1B	0.223718	0	183	267	543	553
NM_001261412	DCTN2	0.426802	-0.0577452	2286	3274	6249	5754
NM_001281426	DCTN3	0.295233	0	510	716	1508	1536
NM_001199743	DCTN5	0.167347	0	1795	2171	4047	4126
NM_024096	DCTPP1	0.571548	-0.169405	422	723	809	636
NM_032299	DCUN1D5	0.304896	0	511	722	751	797
NM_001195218	DCXR	0.332764	-0.000141813	429	625	792	702
NM_024050	DDA1	0.0103278	0	739	837	1079	1168
NM_013974	DDAH2	0.164474	0	794	994	1828	1911
NM_000107	DDB2	0.330986	0	570	814	932	1000
NM_032341	DDI2	0.115386	0	260	341	497	556
NM_145244	DDIT4L	0.328452	0	113	187	146	139
NM_001014796	DDR2	0.100663	-0.00251887	3392	3842	10259	9911
NM_023935	DDRGK1	0.0794024	0	516	626	1383	1312
NM_007242	DDX19B	0.0235151	0	621	717	998	1004
NM_007204	DDX20	0.243218	0	366	508	476	469
NM_004728	DDX21	0.393245	-0.00620861	3021	4194	3937	3717
NM_004818	DDX23	0.178495	-0.00821361	1253	1549	2019	1863
NM_022779	DDX31	0.354824	0	250	386	695	678
NM_005804	DDX39A	0.225923	-0.584598	1537	1946	2019	1238
NM_004640	DDX39B	0.0742203	-0.0613195	1352	1552	2489	2229
NM_014829	DDX46	0.0123845	0	1239	1369	1285	1320
NM_001111322	DDX54	0.0463679	0	1723	1922	2446	2327
NM_020936	DDX55	0.253578	0	347	487	524	479
NM_019082	DDX56	0.138191	0	1199	1445	1818	1885
NM_014314	DDX58	0.0875188	0	119	167	420	362
NM_017631	DDX60	0.232513	0	120	185	281	235
NM_032998	DEDD	0.195866	0	661	854	1354	1270
NM_020946	DENND1A	0.33893	0	506	732	1142	1194
NM_001195215	DENND1B	0.0202276	0	218	273	430	494
NM_014957	DENND3	0.131715	0	485	612	720	704
NM_014856	DENND4B	0.0834606	0	1043	1219	1237	1253
NM_152678	DENND6A	0.0924122	-0.168104	227	297	347	255
NM_018369	DEPDC1B	1.38597	0	27	115	54	48
NM_001077242	DEPDC7	0.596734	0	70	148	227	237
NM_022783	DEPTOR	0.0870307	-0.23993	42	70	96	55
NM_015954	DERA	0.289184	0	407	578	749	717
NM_001927	DES	0.427221	-0.0730844	362	569	135	94
NM_213566	DFFA	0.0877612	-0.00879232	886	1047	1840	1691
NM_022719	DGCR14	0.580386	0	258	462	688	671
NM_001199266	DGKZ	0.372937	0	135	225	287	251
NM_000791	DHFR	0.125702	0	320	415	331	346
NM_001930	DHPS	0.0547205	0	1104	1262	2159	2013
NM_001136050	DHRS1	0.567627	0	153	286	1071	1046
NM_024308	DHRS11	0.736074	-0.167559	35	92	154	102
NM_001193636	DHRS4L2	0.174439	-0.424169	103	156	308	185
NM_001358	DHX15	0.10762	-0.00779566	3010	3437	4321	4085
NM_003587	DHX16	0.399357	-0.0269229	1402	2005	2196	2006
NM_019030	DHX29	0.294421	0.00395316	550	768	1117	1233
NM_020162	DHX33	0.253856	0	687	921	880	893
NM_014681	DHX34	0.179062	0	472	616	638	682
NM_032656	DHX37	0.295414	0	865	1178	1468	1381
NM_004941	DHX8	0.132042	-0.15523	1247	1494	2219	1852
NM_005219	DIAPH1	0.45125	0	4232	6062	7185	7037
NM_001042517	DIAPH3	0.0330944	-0.628948	1363	1521	1050	603
NM_014473	DIMT1	0.0761119	-0.0210661	680	809	1034	917
NM_001931	DLAT	0.222919	0	785	1023	1506	1444
NM_006094	DLC1	0.251172	0	7520	9279	8412	8517
NM_004405	DLX2	0.73955	0	19	58	125	155
NM_019100	DMAP1	0.523589	0	315	534	1138	1148
NM_001174116	DMXL2	0.341495	0	367	544	1333	1340
NM_001080449	DNA2	0.201635	0	145	214	114	146
NM_207437	DNAH10	0.160463	0	63	102	183	196
NM_001002762	DNAJB12	0.056389	0	1360	1542	2597	2547
NM_018198	DNAJC11	0.0880026	-0.0593679	1429	1652	2298	2055
NM_018163	DNAJC17	0.149268	-0.0124918	146	208	266	213
NM_152686	DNAJC18	0.196066	0	118	178	441	449
NM_145261	DNAJC19	0.375542	0	29	63	116	92
NM_003315	DNAJC7	0.199095	0	782	1003	1672	1608
NM_014280	DNAJC8	0.389211	0	806	1174	1701	1634
NM_015190	DNAJC9	0.087366	0	499	610	557	573
NM_005740	DNAL4	0.741196	0	85	192	356	386
NM_194249	DND1	0.375668	0	147	243	200	222
NM_001278464	DNM1L	0.133062	-0.022654	1825	2155	3107	2880
NM_001130823	DNMT1	0.0409873	-0.18906	3614	3923	2566	2102
NM_006892	DNMT3B	0.973525	0	52	148	96	96
NM_006443	DNPH1	0.361689	0	177	284	720	778
NM_001282062	DOC2A	0.505484	-0.0800292	100	189	225	168
NM_001290223	DOCK1	0.202492	0	2592	3172	5650	5560
NM_144658	DOCK11	0.171222	0	128	188	474	506
NM_001145165	DOHH	0.27798	0	121	192	210	170
NM_005128	DOPEY2	0.0253498	-0.128827	917	1037	2926	2512
NM_001384	DPH2	0.0978257	0	538	659	636	689
NM_080650	DPH6	0.218463	0	31	60	87	59
NM_003863	DPM2	0.417473	-0.184556	544	826	1377	1103
NM_153741	DPM3	0.543936	-0.202137	176	319	745	569
NM_005700	DPP3	0.0179444	0	818	926	1599	1595
NM_004147	DRG1	0.205134	-0.122556	963	1227	1689	1427
NM_001388	DRG2	0.0997021	-0.183715	761	914	1564	1261
NM_032160	DSEL	0.0224868	-0.185447	2349	2550	4151	3460
NM_080820	DTD1	0.0755856	0	785	926	1508	1623
NM_080664	DTD2	0.188293	-0.0601559	155	225	387	311
NM_016448	DTL	0.283272	-0.365541	839	1135	518	342
NM_001271667	DTNBP1	0.359578	0	171	275	258	268
NM_020892	DTX2	0.212902	0	459	614	564	616
NM_138287	DTX3L	0.0221351	0	523	610	759	689
NM_012145	DTYMK	0.185284	-0.0520597	705	901	1177	1028
NM_022156	DUS1L	0.0728757	0	854	1001	1104	1105
NM_020175	DUS3L	0.172017	-0.0789133	342	455	408	325
NM_007240	DUSP12	0.135453	0	215	291	343	396
NM_007026	DUSP14	0.124073	-0.237686	3052	3523	6002	4867
NM_001142314	DUSP19	1.19477	0	10	57	52	65
NM_001947	DUSP7	0.102262	0	937	1115	807	847
NM_001271786	DYNC1I2	0.553327	0	334	575	1210	1122
NM_016141	DYNC1LI1	0.113837	0	681	831	1121	1225
NM_001281729	DYNLRB1	0.0883086	0	1688	1939	3334	3384
NM_006519	DYNLT1	0.227365	-0.133424	1405	1787	2627	2240
NM_198968	DZIP1	0.156587	0	944	1165	1986	1887
NM_001950	E2F4	0.358713	-0.0364071	1548	2145	2394	2179
NM_022659	EBF2	0.0667937	0	502	605	356	373
NM_001398	ECH1	0.0915635	0	1234	1439	1537	1625
NM_001002030	ECHDC1	0.195932	0	556	726	936	946
NM_024693	ECHDC3	0.443704	0	42	88	31	48
NM_001258316	ECT2	0.346817	-0.0113536	599	862	940	835
NM_001142443	EDC3	0.255885	0	1042	1369	1553	1475
NM_018217	EDEM2	0.481835	0	334	548	1146	1131
NM_001959	EEF1B2	0.464811	-0.0267256	684	1058	2015	1835
NM_032378	EEF1D	0.193951	-0.142972	1974	2423	3321	2834
NM_004280	EEF1E1	0.896196	0	80	202	173	214
NM_001404	EEF1G	0.435743	-0.0388419	6878	9651	16581	15728
NM_032437	EFCAB7	0.338674	0	16	40	79	111
NM_015137	EFR3A	0.342327	0	1394	1918	4394	4397
NM_001258354	EFTUD2	0.258782	-0.0191333	2650	3368	5207	4906
NM_005228	EGFR	0.0592309	-0.0904688	4980	5431	5971	5368
NM_080732	EGLN2	0.0385519	-0.0987649	1313	1473	2365	2059
NM_006795	EHD1	0.242776	0	2726	3424	3275	3390
NM_139265	EHD4	0.271102	0	1874	2429	3729	3617
NM_014335	EID1	0.232035	0	1313	1680	3411	3558
NM_001008394	EID3	0.193604	0	47	82	108	120
NM_001242481	EIF1AD	0.110874	0	618	757	655	636
NM_005875	EIF1B	0.135917	0	526	662	576	599
NM_032025	EIF2A	0.106148	0	863	1034	1564	1597
NM_002759	EIF2AK2	0.0176132	0	751	854	1510	1408
NM_001013703	EIF2AK4	0.30121	0	2757	3603	6578	6493
NM_014239	EIF2B2	0.0589043	0	919	1063	1807	1885
NM_020365	EIF2B3	0.172121	0	505	653	1123	1128
NM_006893	EIF2D	0.334571	-0.172078	682	966	1481	1201
NM_004094	EIF2S1	0.086531	0	1730	1983	2477	2615
NM_001415	EIF2S3	0.492562	0	692	1090	1576	1619
NM_003753	EIF3D	0.355147	0	4345	5823	10710	10506
NM_003754	EIF3F	0.222395	-0.277442	748	977	1239	924
NM_003755	EIF3G	0.259822	-0.0461858	2266	2896	4078	3747
NM_003756	EIF3H	0.491016	0	1673	2530	3637	3623
NM_003757	EIF3I	0.175827	-0.0909423	3964	4708	7709	6965
NM_003758	EIF3J	0.382366	0	456	684	659	640
NM_013234	EIF3K	0.520789	-0.0997224	661	1064	2071	1793
NM_016091	EIF3L	0.380907	-0.0315477	1911	2668	4835	4508
NM_006360	EIF3M	0.0282629	0.0073478	1732	1908	2354	2529
NM_001416	EIF4A1	0.426485	-0.286556	5254	7364	12022	9547
NM_014740	EIF4A3	0.0121424	0	2140	2314	1868	1926
NM_001417	EIF4B	0.455379	-0.00917373	2393	3490	6037	5747
NM_001130679	EIF4E	0.323821	0	315	467	730	732
NM_001282958	EIF4E2	0.130182	0.00358357	1109	1334	1242	1364
NM_003732	EIF4EBP3	0.178142	0	44	77	212	213
NM_001970	EIF5A	0.281675	-0.182837	3606	4616	7495	6346
NM_001099692	EIF5AL1	0.0812002	-0.010998	4612	5115	8013	7662
NM_002212	EIF6	0.129963	-0.0142783	3082	3571	5636	5338
NM_018127	ELAC2	0.139731	0	2123	2505	3606	3732
NM_001114123	ELK1	0.213022	0	1292	1633	1452	1484
NM_006532	ELL	0.230494	0	481	649	990	891
NM_025165	ELL3	1.06809	0	15	61	106	137
NM_153702	ELMOD2	0.254483	0	250	361	611	664
NM_001278939	ELN	0.497505	-0.412789	2316	3480	641	416
NM_203413	ELP5	0.182232	0	631	810	1038	935
NM_006067	EMC8	0.0198189	0	734	837	869	874
NM_001257370	EME2	0.642203	0	8	37	98	131
NM_001193268	EML2	0.0532814	0	515	614	1027	945
NM_001424	EMP2	0.120159	-0.0802731	1343	1591	1533	1329
NM_001426	EN1	0.486084	-0.0944956	285	475	930	778
NM_015036	ENDOD1	0.0498521	0	1321	1493	4041	4142
NM_004435	ENDOG	0.180646	0.00648545	582	750	971	1081
NM_000118	ENG	0.134113	-0.0460254	13055	14733	15252	14379
NM_001977	ENPEP	0.513728	0	28	67	31	41
NM_006209	ENPP2	0.0525499	-0.313231	491	587	1547	1137
NM_207043	ENSA	0.387916	0	472	709	1044	1139
NM_001098175	ENTPD1	0.0542961	0	353	433	430	455
NM_001128930	ENTPD4	0.06441	0.0029576	2349	2624	3051	3242
NM_001247	ENTPD6	0.174966	0	1414	1735	2733	2850
NM_001278689	EOGT	0.0869665	0	493	603	1175	1203
NM_001430	EPAS1	0.352593	0	2929	3958	8874	9052
NM_001431	EPB41L2	0.164243	0	1206	1479	2134	2205
NM_018424	EPB41L4B	0.0949654	0	38	65	58	85
NM_004431	EPHA2	0.209392	0	2827	3467	1283	1384
NM_004444	EPHB4	0.151553	-0.147366	402	521	468	359
NM_014805	EPM2AIP1	0.3638	0	341	516	840	928
NM_001130072	EPN1	0.0886273	0	1684	1935	2516	2643
NM_001258374	EPS15L1	0.0745772	0.00337122	817	961	1246	1368
NM_004447	EPS8	0.221199	-0.12058	2317	2882	5800	5102
NM_005702	ERAL1	0.240656	-0.0267153	824	1084	1524	1372
NM_004448	ERBB2	0.183421	-0.00869565	1706	2090	3953	3726
NM_000400	ERCC2	0.213058	-0.175208	2075	2576	4122	3460
NM_000122	ERCC3	0.0852843	0	1226	1424	1961	2039
NM_005236	ERCC4	0.268044	0	293	421	497	477
NM_001432	EREG	0.634198	0	108	220	46	68
NM_006494	ERF	0.178896	0	826	1042	1578	1623
NM_004450	ERH	0.0668145	0	306	383	634	597
NM_006459	ERLIN1	0.0203466	0	1609	1768	3257	3205
NM_005238	ETS1	0.189708	-0.0626576	4177	5002	4465	4065
NM_005239	ETS2	0.280669	0	839	1133	769	758
NM_001987	ETV6	0.141734	0	771	952	984	1063
NM_001135032	EVA1A	0.322038	-0.0882604	2051	2744	3371	2991
NM_018166	EVA1B	0.0436227	-0.315414	593	696	1160	839
NM_013986	EWSR1	0.402426	-0.337947	1983	2806	3094	2296
NM_017820	EXD3	0.112744	-0.103206	60	95	220	161
NM_130398	EXO1	0.293679	-0.434529	322	467	171	94
NM_016046	EXOSC1	0.415298	0	261	418	903	835
NM_001001998	EXOSC10	0.0761248	0	1825	2073	2560	2429
NM_014285	EXOSC2	0.278247	-0.233834	524	726	1002	762
NM_058219	EXOSC6	0.468193	-0.156818	332	540	626	488
NM_015004	EXOSC7	0.222987	-0.0720986	373	510	780	656
NM_001034194	EXOSC9	0.26797	0	812	1089	905	826
NM_001440	EXTL3	0.40453	-0.114724	1829	2599	5143	4530
NM_000137	FAH	0.35901	-0.296592	302	460	2019	1519
NM_016044	FAHD2A	0.0162764	-0.251694	249	307	620	451
NM_001098832	FAM104A	0.135023	0	534	671	1065	1030
NM_001282696	FAM107B	0.0406267	0	249	312	46	55
NM_014719	FAM115A	0.0733296	0	736	870	2560	2527
NM_024556	FAM118B	0.0864067	0	357	447	682	669
NM_001286722	FAM120A	0.26627	0	6257	7828	11552	11833
NM_198841	FAM120AOS	0.11067	0	826	995	1728	1745
NM_032448	FAM120B	0.127762	0	901	1093	2213	2248
NM_017848	FAM120C	0.406276	0	143	242	299	309
NM_138333	FAM122A	0.492588	0	213	366	543	508
NM_032581	FAM126A	0.133197	0	1280	1533	2435	2368
NM_001078172	FAM127B	0.156118	0	464	597	884	933
NM_001078173	FAM127C	0.424373	0	591	897	1002	1011
NM_052966	FAM129A	0.234735	-0.192601	1922	2428	5659	4730
NM_001031690	FAM131B	1.36319	0	16	77	316	281
NM_022749	FAM160B2	0.258923	0	1027	1353	2518	2510
NM_001085480	FAM162B	0.0428146	0	49	77	2	9
NM_032648	FAM167B	0.311216	0	60	108	83	74
NM_198475	FAM171A2	1.16687	0	10	56	195	201
NM_023933	FAM173A	0.868167	0	19	63	112	116
NM_207446	FAM174B	0.0134998	0	39	63	64	79
NM_139076	FAM175A	0.318332	0	82	141	262	242
NM_032182	FAM175B	0.321711	0.00577383	463	666	717	811
NM_032222	FAM188B	0.0692352	0	24	45	152	128
NM_006589	FAM189B	0.0460235	0	843	971	2088	2150
NM_024946	FAM192A	0.129672	0	433	550	940	876
NM_207368	FAM195B	0.499435	-0.0995077	991	1540	3354	2952
NM_001129891	FAM196B	0.164474	0	794	994	2011	2018
NM_017832	FAM206A	0.469739	0	116	210	399	383
NM_001243746	FAM20A	0.295077	0	44	83	58	67
NM_020223	FAM20C	0.0387238	0.00480039	2522	2762	5790	6063
NM_001005751	FAM21A	0.277286	-0.00164186	594	816	1585	1455
NM_015262	FAM21C	0.197108	0	612	795	1633	1571
NM_001291328	FAM228B	0.67208	-0.201605	100	211	618	466
NM_001033564	FAM229B	0.220604	0	46	82	164	176
NM_152644	FAM24B	0.363664	0	55	104	92	83
NM_153711	FAM26E	0.455836	-0.160991	270	443	942	752
NM_014077	FAM32A	0.465	0	988	1500	2094	2205
NM_019054	FAM35A	0.024878	0	276	339	424	434
NM_153690	FAM43A	0.163093	0	189	264	245	214
NM_052943	FAM46B	0.732581	-0.362849	175	360	127	70
NM_001256763	FAM49B	0.253442	0	267	383	312	296
NM_001013622	FAM53A	0.965606	-0.171937	17	62	42	20
NM_016605	FAM53C	0.249514	0	925	1217	2061	2007
NM_001130997	FAM58A	0.561438	0	279	490	574	599
NM_019013	FAM64A	0.163351	-1.32097	173	244	245	72
NM_001193523	FAM65A	0.429057	-0.0201403	2191	3147	4211	3944
NM_001100910	FAM72B	0.190303	0	29	56	56	41
NM_032809	FAM73B	0.525349	-0.0983485	321	544	836	693
NM_030919	FAM83D	0.119122	-0.700236	450	566	545	283
NM_201400	FAM86A	0.196157	0	407	543	840	769
NM_001083537	FAM86B1	0.0613761	0	22	42	100	94
NM_001099653	FAM86C1	0.181181	0	104	158	231	190
NM_144963	FAM91A1	0.44727	0	403	637	882	937
NM_001289108	FAM96A	0.267524	0	204	303	497	442
NM_015475	FAM98A	0.179117	0	1861	2266	2373	2501
NM_000135	FANCA	0.170972	0	845	1059	695	641
NM_001018115	FANCD2	0.160128	-0.375482	317	421	327	205
NM_001113378	FANCI	0.0601712	-0.000498517	1065	1224	1165	1055
NM_005766	FARP1	0.158786	0.00477781	3748	4406	5754	6026
NM_006567	FARS2	0.0851081	0	159	215	568	521
NM_004461	FARSA	0.253345	0	1422	1840	1722	1821
NM_005687	FARSB	0.230796	-0.208398	627	832	1518	1201
NM_000043	FAS	0.180386	0	502	653	1460	1462
NM_001136193	FASTKD2	0.26412	-0.12453	649	879	1266	1054
NM_024091	FASTKD3	0.163086	0	87	134	162	165
NM_021826	FASTKD5	0.308482	0	323	473	532	553
NM_001291285	FAT4	0.10273	-0.496713	1098	1297	1512	974
NM_001997	FAU	0.948794	0	360	805	1069	1055
NM_001080542	FBF1	0.675653	0	69	154	210	198
NM_001436	FBL	0.341308	-0.0136493	1064	1480	1221	1098
NM_017556	FBLIM1	0.40474	-0.0192533	968	1412	3271	3044
NM_001004019	FBLN2	0.160676	0	6669	7750	2768	2769
NM_017703	FBXL12	0.380845	-0.0127443	232	367	686	597
NM_001278716	FBXL4	0.198392	0	274	378	597	680
NM_001193534	FBXL5	0.16237	0	1270	1552	2855	2874
NM_032807	FBXO18	0.187051	0	1782	2185	3860	3871
NM_147188	FBXO22	0.111875	0	412	519	930	919
NM_012175	FBXO3	0.164898	0.00156775	302	404	690	780
NM_030793	FBXO38	0.282782	0	721	983	1208	1316
NM_018998	FBXW5	0.301667	-0.153867	2712	3547	5736	4928
NM_153348	FBXW8	0.42863	0.00806808	459	710	1073	1190
NM_001136019	FCGRT	0.108708	0	764	923	2213	2346
NM_001002901	FCRLB	0.075129	0	61	94	171	139
NM_001135821	FDPS	0.0931262	0	655	790	1437	1429
NM_004109	FDX1	0.058499	0	61	93	179	166
NM_001031734	FDX1L	0.143458	-0.13449	258	345	838	677
NM_001258013	FDXR	0.0966443	-0.468056	119	168	430	259
NM_018708	FEM1A	0.19985	0	1111	1401	1628	1634
NM_004111	FEN1	0.19281	-0.460088	1865	2292	1339	880
NM_001042548	FEZ2	0.102135	0	1599	1858	3404	3237
NM_004463	FGD1	0.177035	0	700	890	1221	1318
NM_004464	FGF5	0.341273	-0.116254	4322	5738	3329	2895
NM_001113411	FGGY	0.339757	0	38	76	258	262
NM_000143	FH	0.292731	0	1346	1793	1185	1091
NM_004214	FIBP	0.491508	0	801	1251	2421	2320
NM_001080472	FITM2	0.237047	0	130	199	287	266
NM_015258	FKBP15	0.249675	-0.0469	1391	1797	3111	2835
NM_002014	FKBP4	0.161316	0	740	928	1395	1355
NM_025207	FLAD1	0.102594	-0.0820045	426	532	1034	878
NM_005803	FLOT1	0.391719	-0.1514	1488	2112	4993	4283
NM_015033	FNBP1	0.02055	0	1181	1315	1526	1649
NM_001024948	FNBP1L	0.283989	0	164	252	374	436
NM_002028	FNTB	0.161402	0	833	1038	1456	1573
NM_000804	FOLR3	0.313357	0	115	188	707	765
NM_006732	FOSB	0.0385917	0	66	98	54	70
NM_005438	FOSL1	0.330799	-0.162871	4479	5899	3947	3338
NM_005253	FOSL2	0.1276	0	3486	4019	5515	5296
NM_004472	FOXD1	0.143412	0.00192697	1633	1950	2279	2442
NM_005250	FOXL1	0.0574952	0.00300615	662	779	1192	1311
NM_202002	FOXM1	0.256833	-0.862056	2104	2690	2175	1098
NM_001018078	FPGS	0.226764	-0.229301	1094	1406	2521	2006
NM_001193306	FPR1	0.516281	0	34	78	158	155
NM_012083	FRAT2	0.7584	0	32	87	79	102
NM_174938	FRMD3	0.14871	-0.2934	654	819	851	614
NM_018027	FRMD4A	0.0463195	0	3154	3449	3822	4015
NM_001267046	FRMD6	0.244422	-0.049814	10248	12522	23265	21989
NM_014728	FRMPD4	0.0547371	0	216	277	308	259
NM_001013660	FRRS1	0.286338	0	51	93	237	222
NM_006653	FRS3	0.155353	0	64	103	79	92
NM_023037	FRY	0.104115	-0.224661	263	342	674	503
NM_003088	FSCN1	0.118622	-0.216211	5767	6530	6033	4967
NM_013393	FTSJ2	0.0539277	0	495	592	711	769
NM_003902	FUBP1	0.0550074	-0.163628	2579	2854	3157	2651
NM_003934	FUBP3	0.107763	0	1631	1901	2955	2823
NM_001170634	FUS	0.0814069	-0.026806	4400	4886	5644	5299
NM_032664	FUT10	0.063006	0	219	282	433	499
NM_001013439	FXR1	0.0600173	0	1488	1685	2762	2885
NM_024513	FYCO1	0.239713	0	694	921	2880	2808
NM_003468	FZD5	0.421935	0	47	95	89	91
NM_003508	FZD9	0.906457	0	13	51	10	15
NM_005754	G3BP1	0.547712	-0.0604939	1586	2498	2968	2675
NM_007278	GABARAP	0.227795	-0.0258019	1187	1521	3402	3155
NM_005254	GABPB1	0.367948	0	310	474	607	671
NM_015675	GADD45B	0.257447	0	2057	2633	1404	1416
NM_052850	GADD45GIP1	0.0954276	0	588	715	1447	1340
NM_005255	GAK	0.166957	0	1908	2302	3772	3750
NM_024637	GAL3ST4	0.169244	0	136	198	493	434
NM_000403	GALE	0.11118	-0.229078	637	779	938	713
NM_001001556	GALK2	0.0168144	0	350	419	522	475
NM_054110	GALNT15	0.355842	-0.650225	79	140	749	414
NM_004482	GALNT3	0.503337	0	91	174	54	79
NM_000155	GALT	0.0412811	-0.120273	248	311	830	677
NM_000156	GAMT	0.0684353	-0.224276	105	148	630	468
NM_198141	GANC	0.605909	0	246	450	765	749
NM_014364	GAPDHS	0.244193	-0.270551	37	70	131	78
NM_018983	GAR1	0.0758002	0	130	179	148	126
NM_001136005	GART	0.252699	0	1086	1421	1803	1856
NM_006478	GAS2L1	0.0867338	-0.0133848	612	738	1154	1035
NM_174942	GAS2L3	0.38314	-0.70313	136	228	191	87
NM_017660	GATAD2A	0.055485	0	3058	3368	4147	4347
NM_004564	GATB	0.264118	-0.285586	303	433	853	619
NM_001282629	GBGT1	0.664654	-0.0323415	60	136	141	102
NM_003203	GCFC2	0.0432226	0	152	201	287	294
NM_006836	GCN1L1	0.114578	0	7506	8432	12330	12454
NM_004962	GDF10	0.624518	0	25	66	35	44
NM_001288824	GDF9	0.344147	0	122	202	327	338
NM_001494	GDI2	0.216949	-0.0210329	4008	4895	6391	6041
NM_001252156	GEMIN5	0.109769	-0.092706	910	1090	1439	1233
NM_024775	GEMIN6	0.043557	0	123	167	241	209
NM_017856	GEMIN8	0.331506	0	147	236	464	536
NM_001130009	GEN1	0.0401967	0	193	248	229	226
NM_024996	GFM1	0.302275	-0.0099312	961	1308	1832	1682
NM_005110	GFPT2	0.275479	0	1557	2038	4055	4140
NM_001099781	GGT5	0.153225	-0.895326	21	43	81	26
NM_001080383	GJC1	0.111837	-0.0817426	1437	1688	1720	1497
NM_000169	GLA	0.351279	0	416	615	1183	1250
NM_001003722	GLE1	0.211331	0	705	917	1279	1198
NM_005270	GLI2	0.103885	0	1090	1289	1707	1706
NM_006708	GLO1	0.374781	-0.0898441	892	1280	2770	2440
NM_016080	GLOD4	0.118201	0	711	868	1389	1329
NM_197962	GLRX2	0.847359	0	45	121	127	120
NM_016417	GLRX5	0.0254977	0	541	631	665	654
NM_001256310	GLS	0.0739166	0	6267	6870	7611	7628
NM_015710	GLTSCR2	0.786262	-0.0289114	368	736	990	871
NM_002065	GLUL	0.30685	-0.411743	2045	2708	3789	2686
NM_032569	GLYR1	0.031302	0	1637	1811	3136	2991
NM_000405	GM2A	0.171933	0	900	1125	3396	3416
NM_013334	GMPPB	0.0146068	0	678	774	1106	1079
NM_003875	GMPS	0.394781	0	779	1141	1142	1192
NM_002069	GNAI1	0.217185	0	820	1062	1460	1519
NM_053004	GNB1L	0.274726	0	130	204	198	176
NM_006098	GNB2L1	0.141822	-0.0145856	16273	18409	33137	32212
NM_021629	GNB4	0.200339	0	2087	2568	2676	2530
NM_004126	GNG11	0.0166389	-0.0326066	1274	1410	4480	4166
NM_005274	GNG5	0.534634	0	246	429	767	808
NM_013285	GNL2	0.0924984	0	2079	2377	2252	2111
NM_001184819	GNL3L	0.203611	0	1299	1631	2048	1926
NM_014236	GNPAT	0.384649	0	575	851	2080	2159
NM_005471	GNPDA1	0.326142	-0.227131	963	1332	2510	2000
NM_002077	GOLGA1	0.21475	0	534	708	1325	1401
NM_001174124	GOLGA7	0.452434	0	538	837	1302	1296
NM_031899	GORASP1	0.340994	0	1191	1648	2331	2310
NM_018559	GPALPP1	0.0266542	0	128	171	360	336
NM_018040	GPATCH2	0.631645	0.00600901	115	232	418	490
NM_005708	GPC6	0.132896	-0.298051	505	636	1206	885
NM_019593	GPCPD1	0.367255	0	228	358	643	688
NM_001083112	GPD2	0.201636	0	774	995	1004	1020
NM_015698	GPKOW	0.447846	0	360	574	836	819
NM_001080452	GPR108	0.375877	0	697	1014	2435	2512
NM_153835	GPR113	0.375542	0	29	63	58	72
NM_032777	GPR124	0.0526377	-0.159049	1568	1763	2529	2115
NM_001170880	GPR137	0.230555	0	345	477	821	869
NM_207370	GPR153	0.360917	0	59	110	299	340
NM_018969	GPR173	0.12957	0	45	76	204	176
NM_005281	GPR3	0.212066	0	67	111	81	57
NM_001508	GPR39	0.32345	0	332	490	85	113
NM_001097613	GPR89A	0.177708	0	210	293	383	401
NM_016235	GPRC5B	0.0843154	0	70	106	77	105
NM_212492	GPS1	0.530967	0.00165048	1473	2300	4053	4270
NM_004489	GPS2	0.451109	0	213	356	476	499
NM_001145638	GPSM1	0.196698	0	645	835	1154	1061
NM_001276501	GPSM3	0.225901	-0.016377	80	130	243	192
NM_201397	GPX1	0.0313175	-0.175249	1172	1315	3188	2656
NM_001039847	GPX4	0.223864	0	2486	3091	7584	7837
NM_015696	GPX7	0.467946	-0.0711341	677	1050	1373	1192
NM_013372	GREM1	0.138795	-0.219128	183659	203725	239474	204292
NM_012203	GRHPR	0.24729	-0.133443	1219	1581	3575	3078
NM_005308	GRK5	0.249166	-0.0700761	394	546	499	407
NM_001130006	GSPT1	0.201845	0	3743	4532	4760	4930
NM_000637	GSR	0.357814	0	966	1365	1890	2018
NM_001143679	GSTK1	0.807131	-0.187425	767	1488	3488	2889
NM_000848	GSTM2	0.0494164	0	171	224	805	776
NM_000850	GSTM4	0.0162738	0	88	123	428	403
NM_004832	GSTO1	0.0572136	-0.0344658	1983	2217	5045	4699
NM_000853	GSTT1	0.34715	0	220	342	670	640
NM_145870	GSTZ1	0.239736	0	90	145	335	327
NM_002096	GTF2F1	0.187584	0	1527	1884	2373	2512
NM_004128	GTF2F2	0.0550458	0	249	315	410	416
NM_001521	GTF3C2	0.251587	0	1050	1375	1888	1815
NM_012086	GTF3C3	0.0820535	0	678	810	1098	1041
NM_001122823	GTF3C5	0.308842	-0.0910068	1065	1449	2051	1786
NM_001284251	GUCD1	0.404749	0	2120	2998	4222	4309
NM_177925	H2AFJ	0.178231	-0.451859	1315	1622	2263	1532
NM_138635	H2AFV	0.343812	-0.0543789	873	1228	1414	1244
NM_002105	H2AFX	0.42124	-0.264778	946	1397	980	728
NM_018649	H2AFY2	0.58635	-0.00807839	112	220	410	344
NM_002106	H2AFZ	0.282738	-0.534246	1961	2558	2263	1445
NM_014282	HABP4	0.267386	0	986	1309	1807	1699
NM_001184705	HADH	0.449119	0	442	695	1044	1078
NM_002109	HARS	0.16256	0	1532	1858	3159	3126
NM_012208	HARS2	0.111048	-0.0119252	309	398	824	726
NM_005328	HAS2	0.298486	-0.129097	4581	5898	11051	9784
NM_003642	HAT1	0.192339	0	564	734	794	871
NM_138443	HAUS1	0.43258	-0.0307254	133	231	227	176
NM_018097	HAUS2	0.143487	0	340	444	786	773
NM_001166269	HAUS4	0.193289	-0.0331482	177	254	468	390
NM_017645	HAUS6	0.113062	0	591	727	761	745
NM_017518	HAUS7	0.624213	0	373	668	690	636
NM_001945	HBEGF	0.274176	0	203	303	541	591
NM_006620	HBS1L	0.146374	0	1205	1460	2493	2521
NM_005334	HCFC1	0.108002	0.00471742	3594	4085	4839	5087
NM_004964	HDAC1	0.745227	0	568	1074	2032	1891
NM_032019	HDAC10	0.120007	0	159	220	474	538
NM_178423	HDAC9	0.513139	-0.0813071	165	295	620	510
NM_016063	HDDC2	0.166303	0	274	370	643	665
NM_004494	HDGF	0.520773	-0.0013164	2886	4378	4700	4473
NM_001001520	HDGFRP2	0.239288	0	869	1139	1670	1577
NM_001135565	HDHD1	0.0525499	0	491	587	559	488
NM_031219	HDHD3	0.308531	0	84	143	183	172
NM_018072	HEATR1	0.152912	0	1584	1906	2862	2830
NM_017802	HEATR2	0.194296	0	642	830	1183	1094
NM_024602	HECTD3	0.0193591	-0.0429711	1182	1315	2425	2198
NM_020760	HECW2	0.046066	-0.0918045	672	784	1331	1137
NM_001289067	HELLS	0.0663426	-0.0695929	335	416	195	144
NM_133636	HELQ	0.172415	0	124	183	308	274
NM_003922	HERC1	0.056658	0	2713	3001	5763	5924
NM_022079	HERC4	0.125561	-0.0402892	3367	3880	6079	5663
NM_001165967	HES7	2.23575	-0.392801	35	249	225	133
NM_016458	HGH1	0.217786	0	471	631	705	645
NM_004712	HGS	0.25466	0.000619804	3183	4013	5852	6109
NM_022475	HHIP	0.103515	0	3852	4357	1127	1179
NM_032558	HIATL1	0.351158	0	1374	1903	3275	3353
NM_014362	HIBCH	0.258519	0	88	144	339	342
NM_001098202	HIC1	0.352815	0	425	628	788	708
NM_015094	HIC2	0.031001	0	169	219	164	185
NM_001530	HIF1A	0.154517	0	15128	17280	27056	26902
NM_138820	HIGD2A	0.0588261	-0.0204781	556	662	1333	1198
NM_005322	HIST1H1B	0.0711236	-0.682571	7478	8154	3354	1956
NM_003513	HIST1H2AB	0.0779567	-0.134998	513	622	297	220
NM_003512	HIST1H2AC	0.361279	-0.0573147	2031	2792	3369	3055
NM_021064	HIST1H2AG	0.517977	-0.252352	1398	2168	665	486
NM_080596	HIST1H2AH	0.118871	-0.0584949	1096	1309	476	390
NM_003510	HIST1H2AK	0.667744	0	487	882	412	359
NM_021062	HIST1H2BB	0.253115	-0.519573	874	1156	545	323
NM_003526	HIST1H2BC	0.103676	-0.088321	4518	5091	4074	3634
NM_138720	HIST1H2BD	0.0251407	0	3040	3280	1689	1634
NM_003522	HIST1H2BF	0.247363	0	868	1144	412	372
NM_003518	HIST1H2BG	0.396919	-0.0893529	1290	1848	703	580
NM_003524	HIST1H2BH	0.124119	0	1008	1213	64	74
NM_003525	HIST1H2BI	0.360833	-0.473853	1494	2076	784	494
NM_021058	HIST1H2BJ	0.0518359	0	4017	4381	2130	1987
NM_003519	HIST1H2BL	0.906977	-0.00925536	334	730	320	262
NM_003521	HIST1H2BM	0.15845	-0.22376	1063	1306	410	294
NM_003520	HIST1H2BN	0.216196	-0.373548	1498	1886	1468	1031
NM_003537	HIST1H3B	0.114226	-0.540368	6097	6875	2897	1859
NM_003531	HIST1H3C	0.0803149	-0.523836	4759	5271	2009	1286
NM_003534	HIST1H3G	0.331015	0	1843	2490	651	588
NM_003536	HIST1H3H	0.159267	-0.513764	1688	2035	915	566
NM_003538	HIST1H4A	0.738394	0	395	761	220	203
NM_003542	HIST1H4C	0.287807	-0.153402	1357	1801	1050	848
NM_175065	HIST2H2AB	0.223169	-0.270959	458	617	406	281
NM_001024599	HIST2H2BF	0.180654	0	1377	1698	836	863
NM_001005464	HIST2H3A	0.796941	-0.606473	3293	6017	2466	1501
NM_021059	HIST2H3C	0.796941	-0.606473	3293	6017	2466	1501
NM_001123375	HIST2H3D	0.28103	-0.539513	659	902	266	144
NM_001127714	HIVEP3	0.0599262	0	475	572	1127	1152
NM_018410	HJURP	0.22074	-0.755505	757	987	562	281
NM_002121	HLA-DPB1	0.188968	0	124	185	108	87
NM_001098479	HLA-F	1.22102	0	49	166	233	248
NM_003071	HLTF	0.276921	0	749	1015	1630	1571
NM_000190	HMBS	0.209317	-0.165843	545	719	1092	876
NM_145901	HMGA1	0.313059	-0.309205	11513	14723	23733	18724
NM_000191	HMGCL	0.269677	0	439	612	1346	1375
NM_031157	HNRNPA1	0.176183	-0.204385	1272	1569	2144	1726
NM_031243	HNRNPA2B1	0.174316	-0.0837017	6298	7396	7674	6968
NM_194247	HNRNPA3	0.048761	0	760	882	1017	1103
NM_001013631	HNRNPCL1	1.52862	0	28	130	150	126
NM_031370	HNRNPD	0.02793	-0.0843976	933	1056	695	575
NM_001098206	HNRNPF	0.378525	-0.0603486	4775	6489	5786	5309
NM_001257293	HNRNPH1	0.0401386	0	2240	2465	2936	2915
NM_001032393	HNRNPH2	0.0125216	0	1291	1424	2479	2414
NM_002140	HNRNPK	0.0617892	-0.0324054	2537	2822	4536	4220
NM_001533	HNRNPL	0.255349	-0.0974617	1383	1794	2633	2303
NM_005968	HNRNPM	0.033713	-0.231411	1954	2151	3130	2505
NM_007040	HNRNPUL1	0.194989	0	4705	5639	6753	6815
NM_018951	HOXA10	0.323967	0	255	385	576	575
NM_002145	HOXB2	0.524932	0	263	453	957	874
NM_002146	HOXB3	0.276709	0	190	286	641	697
NM_014212	HOXC11	0.432774	-0.290978	37	79	347	233
NM_014620	HOXC4	0.311165	0	191	294	385	407
NM_153693	HOXC6	0.147924	0.00222819	595	749	1029	1139
NM_022658	HOXC8	0.273917	-0.0743807	545	751	1227	1057
NM_000195	HPS1	0.0610549	-0.102168	1026	1182	3644	3209
NM_001009931	HRNR	0.10969	0	113	162	289	274
NM_005836	HRSP12	0.058433	0	69	103	256	214
NM_022460	HS1BP3	0.27713	-0.216854	452	632	1986	1580
NM_004807	HS6ST1	0.0616973	0	939	1087	611	671
NM_001537	HSBP1	0.284364	0	829	1123	2371	2466
NM_001206741	HSD11B1	0.65081	0	1	12	189	179
NM_001037811	HSD17B10	0.0551577	-0.4033	517	617	1054	712
NM_016245	HSD17B11	0.0623089	0	133	181	428	388
NM_001199291	HSD17B4	0.448657	0	406	642	1316	1268
NM_025193	HSD3B7	0.243922	0	1092	1420	2302	2429
NM_005348	HSP90AA1	0.289287	-0.00140448	11822	14867	16598	16161
NM_001271969	HSP90AB1	0.468867	-0.0826769	10026	14303	20597	19000
NM_002154	HSPA4	0.318473	0.00608636	2589	3430	5064	5323
NM_001541	HSPB2	0.362801	-0.282964	427	635	753	543
NM_001130106	HSPBP1	0.0643514	-0.319024	391	479	838	593
NM_002156	HSPD1	0.150883	-0.133384	2386	2826	3288	2824
NM_002157	HSPE1	0.345762	0	206	322	430	431
NM_001202485	HSPE1-MOB4	0.0708802	0	561	673	942	1031
NM_000870	HTR4	1.15769	0	12	58	50	35
NM_053044	HTRA3	0.141133	0	49	82	46	41
NM_001040107	HVCN1	0.0312975	0	40	65	279	327
NM_033158	HYAL2	0.148548	-0.461263	910	1119	2830	1919
NM_001243526	HYI	0.133629	-0.247684	1583	1880	1148	871
NM_001134793	HYLS1	0.60965	-0.145029	167	318	310	229
NM_001039613	IAH1	0.0789446	0	853	1004	1599	1617
NM_013417	IARS	0.194978	0	4327	5196	12781	13149
NM_002167	ID3	0.839228	0	4478	8364	7682	7859
NM_004969	IDE	0.155904	0	627	791	1179	1107
NM_002168	IDH2	0.0855394	0	1063	1243	1044	989
NM_033261	IDI2	0.319838	0	31	64	96	120
NM_016097	IER3IP1	0.248136	0	693	925	1187	1207
NM_016545	IER5	0.19594	-0.0338523	1035	1306	1343	1196
NM_005531	IFI16	0.0137375	0	1667	1821	2358	2364
NM_032036	IFI27L2	0.102444	-0.0149172	420	525	1169	1048
NM_005533	IFI35	0.166816	-0.421606	231	317	774	506
NM_001547	IFIT2	0.258107	0	46	84	112	113
NM_003641	IFITM1	0.183032	-0.468108	294	399	277	159
NM_006435	IFITM2	0.584424	-0.529503	1733	2790	2548	1640
NM_021034	IFITM3	0.362671	-0.516609	4256	5736	5401	3591
NM_006764	IFRD2	0.118176	0	1188	1413	1370	1283
NM_016004	IFT52	0.405309	0	170	282	557	519
NM_001099223	IFT74	0.59984	0	37	88	189	216
NM_001190241	IFT80	0.224264	0	120	184	582	664
NM_001551	IGBP1	0.152709	0	497	635	1308	1268
NM_006546	IGF2BP1	0.571766	0	221	399	75	76
NM_003640	IKBKAP	0.0186484	-0.114393	957	1075	2258	1941
NM_014002	IKBKE	0.22351	-0.0908645	287	401	584	475
NM_000628	IL10RB	0.183343	0	323	435	792	874
NM_000882	IL12A	0.291999	0	14	36	94	91
NM_001167928	IL1RAP	0.247996	0	210	307	235	214
NM_033439	IL33	0.0322562	0	55	84	220	198
NM_002185	IL7R	0.0399663	-0.0223151	831	954	634	545
NM_001267809	ILF2	0.426297	-0.134744	1344	1961	1878	1580
NM_001014795	ILK	0.105319	-0.0311353	5437	6108	8647	8164
NM_006844	ILVBL	0.193543	-0.0373563	902	1144	1811	1630
NM_001100169	IMMT	0.37524	0	1096	1558	2456	2503
NM_018285	IMP3	0.331102	0	494	712	668	726
NM_033416	IMP4	0.282315	-0.068845	1156	1539	1788	1573
NM_000884	IMPDH2	0.182014	-0.226265	3398	4069	5087	4142
NM_001040694	INCENP	0.13972	0	846	1038	1009	919
NM_001127582	ING4	0.347738	0.000491335	169	270	699	789
NM_002193	INHBB	0.39857	0	51	100	212	181
NM_001098817	INO80C	0.226203	0	288	403	595	553
NM_173618	INO80E	0.507086	0	433	709	767	706
NM_005539	INPP5A	0.275413	0	1631	2131	2111	2116
NM_005540	INPP5B	0.310635	0	226	342	335	392
NM_019892	INPP5E	0.169467	-0.157366	332	442	730	575
NM_020395	INTS12	0.129609	-0.0286498	378	485	842	734
NM_023015	INTS3	0.268673	0	766	1031	2562	2691
NM_030628	INTS5	0.146567	0	859	1058	1553	1645
NM_018250	INTS9	0.336189	0	174	275	460	418
NM_015693	INTU	0.231831	0	61	104	193	165
NM_001005909	IP6K2	0.0134431	0	659	753	1221	1268
NM_014652	IPO13	0.427855	0	1050	1550	2943	2944
NM_024658	IPO4	0.394524	0	746	1095	1915	1834
NM_006391	IPO7	0.0652726	0	3259	3607	4943	4920
NM_022755	IPPK	0.144702	0	404	521	967	911
NM_001031715	IQCH	0.559784	0	4	23	85	70
NM_153208	IQCK	0.207461	0	34	64	202	203
NM_178229	IQGAP3	0.132922	-0.962804	1625	1927	1994	933
NM_001569	IRAK1	0.165862	0	5587	6539	9009	9094
NM_007199	IRAK3	0.433965	-0.125592	181	304	613	488
NM_004136	IREB2	0.0992429	0	877	1045	1158	1187
NM_015649	IRF2BP1	0.0683149	0	419	512	641	647
NM_006084	IRF9	0.0647412	0	413	504	1023	1017
NM_024337	IRX1	0.277379	0	72	123	96	87
NM_033267	IRX2	0.247583	0	68	115	56	67
NM_194279	ISCA2	0.200585	0	89	140	198	155
NM_014301	ISCU	0.142524	-0.0038	828	1019	2414	2249
NM_030980	ISG20L2	0.202054	0	478	633	720	710
NM_016048	ISOC1	0.362916	0	104	178	104	135
NM_024710	ISOC2	0.658812	-0.0276975	527	944	1331	1190
NM_001199469	ISY1	0.102436	0	558	684	846	800
NM_016368	ISYNA1	0.187562	0	285	389	277	311
NM_018463	ITFG2	0.184248	-0.0100021	252	347	551	473
NM_003637	ITGA10	0.40544	0	285	450	832	841
NM_001291494	ITGA8	0.0966909	0	27	50	79	68
NM_002214	ITGB8	0.250607	0	25	52	42	30
NM_001287241	ITM2C	0.133907	0	734	904	790	791
NM_033453	ITPA	0.173496	-0.299228	340	453	994	721
NM_014216	ITPK1	0.430337	0	846	1264	1312	1368
NM_002224	ITPR3	0.0497207	0	2835	3117	9429	9536
NM_001034841	ITPRIPL2	0.0883089	0	2686	3037	7119	7275
NM_000214	JAG1	0.160688	0	688	866	534	482
NM_175061	JAZF1	0.373662	0	308	473	813	815
NM_023007	JMJD4	0.379818	0	369	561	994	924
NM_002230	JUP	0.285676	0	47	87	69	83
NM_153186	KANK1	0.162753	0	2463	2938	4440	4571
NM_001130089	KARS	0.160936	-0.11768	1917	2303	3065	2656
NM_006388	KAT5	0.231474	0	848	1107	1605	1699
NM_007067	KAT7	0.450872	0	529	823	1242	1209
NM_014867	KBTBD11	0.321899	0	36	72	25	33
NM_016506	KBTBD4	0.0925818	0	505	619	950	996
NM_032505	KBTBD8	0.234356	0	177	261	96	122
NM_013348	KCNJ14	0.0630119	0	49	78	102	105
NM_004982	KCNJ8	0.237716	0	402	552	539	508
NM_001017424	KCNK2	0.0652629	-0.339675	2934	3257	3970	2965
NM_031954	KCTD10	0.203199	0	2066	2548	5010	5242
NM_001282684	KCTD17	0.275935	0	283	410	886	824
NM_173562	KCTD20	0.0779211	-0.116946	5345	5895	9446	8412
NM_016121	KCTD3	0.115226	0	1083	1291	1761	1628
NM_153705	KDELC2	0.464039	-0.169717	892	1360	1329	1074
NM_024773	KDM8	1.44901	0	25	113	119	111
NM_006558	KHDRBS3	0.140155	0	345	449	214	187
NM_003685	KHSRP	0.0792506	-0.18718	1516	1738	1874	1519
NM_001145642	KIAA0226	0.0647421	0	1223	1401	1895	1782
NM_014734	KIAA0247	0.206096	0	852	1093	1225	1275
NM_014732	KIAA0513	0.129904	0	656	811	1522	1590
NM_001244189	KIAA0586	0.102015	0	323	412	528	457
NM_001100425	KIAA0895	0.187482	-0.42015	118	177	135	72
NM_015634	KIAA1279	0.346366	0	849	1198	1957	2094
NM_015496	KIAA1429	0.284638	0	1089	1456	2637	2780
NM_020844	KIAA1456	0.861951	0	17	58	4	13
NM_020890	KIAA1524	0.150225	-0.60516	297	394	403	218
NM_001105568	KIF13A	0.0772821	0.00221436	3630	4039	6129	6399
NM_020242	KIF15	0.432971	-0.604871	131	228	179	87
NM_001264573	KIF18B	0.141305	-1.15529	719	891	520	192
NM_005733	KIF20A	0.0968293	-1.27508	1309	1528	1258	458
NM_001256269	KIF22	0.151262	-0.475282	963	1183	986	630
NM_138555	KIF23	0.0545999	-0.53965	1094	1251	1013	619
NM_006845	KIF2C	0.221294	-0.58606	734	959	913	536
NM_002263	KIFC1	0.10082	-0.35894	1217	1429	643	434
NM_001130100	KIFC3	0.115827	-0.160104	2078	2414	3321	2800
NM_032531	KIRREL3	0.0841578	0	2876	3236	1660	1715
NM_000222	KIT	0.302512	-1.5483	34	68	77	13
NM_000899	KITLG	0.239235	-0.449651	1768	2247	3831	2645
NM_016270	KLF2	0.142821	0	667	831	223	192
NM_016531	KLF3	0.11383	0	708	862	1069	1113
NM_001206	KLF9	0.27652	0.00852433	592	813	1876	2033
NM_173546	KLHDC8B	0.234086	-0.184674	529	711	1464	1176
NM_021633	KLHL12	0.740208	0	243	487	928	832
NM_001007075	KLHL5	0.179925	0	420	553	1046	1026
NM_018847	KLHL9	0.241877	0	869	1141	1601	1647
NM_014708	KNTC1	0.0214886	-0.380155	633	729	786	530
NM_002266	KPNA2	0.314832	-0.533819	1865	2491	2932	1891
NM_002265	KPNB1	0.189593	0	6752	8002	9013	9246
NM_016618	KRCC1	0.160335	0	285	382	603	673
NM_199187	KRT18	0.631288	0	2353	3873	980	1067
NM_002277	KRT31	0.807435	-0.452349	46	120	403	244
NM_002279	KRT33B	0.134734	0	62	99	250	246
NM_021013	KRT34	0.468965	-0.0486178	1517	2268	7254	6743
NM_030967	KRTAP1-1	1.03528	-0.00863355	2	21	742	651
NM_031957	KRTAP1-5	0.144943	-0.260935	328	430	2514	1956
NM_173852	KRTCAP2	0.387478	0	362	554	1368	1484
NM_014238	KSR1	0.705957	0	81	180	239	233
NM_138417	KTI12	0.559073	0	474	799	736	791
NM_001171948	KXD1	0.506006	-0.00975757	1479	2270	4207	3969
NM_144581	L3HYPDH	0.353215	0	304	461	293	349
NM_031488	L3MBTL2	0.456362	0	594	921	1385	1309
NM_001105207	LAMA4	0.132065	-0.904232	1519	1805	7836	4002
NM_002291	LAMB1	0.0225211	-0.203928	5680	6023	17211	14556
NM_017907	LAMTOR1	0.334306	-0.232612	1354	1855	3768	3030
NM_001243736	LAMTOR3	0.235987	0	192	281	512	577
NM_001008395	LAMTOR4	0.138564	0	693	859	1736	1678
NM_006402	LAMTOR5	0.397308	0.00254062	505	760	1262	1384
NM_015907	LAP3	0.0758435	-0.253162	422	518	1215	921
NM_004737	LARGE	0.131598	0	844	1030	1955	2018
NM_018078	LARP1B	0.13659	0	285	376	272	240
NM_052879	LARP4	0.341719	0	1078	1499	1506	1512
NM_015155	LARP4B	0.127113	0	2281	2662	2743	2874
NM_031206	LAS1L	0.325236	-0.0103977	441	638	1034	924
NM_001258390	LAYN	0.181157	-0.657303	629	807	2171	1268
NM_002296	LBR	0.265134	0	543	744	439	394
NM_001009812	LBX2	0.627848	0	19	54	116	116
NM_014793	LCMT2	0.35713	0	306	465	430	464
NM_001170765	LCOR	0.205361	-0.0370895	536	706	776	669
NM_153686	LCORL	0.21454	-0.109308	175	255	152	105
NM_001174097	LDHB	0.200458	-0.181859	2524	3087	5261	4423
NM_174902	LDLRAD3	0.277506	0	167	255	393	410
NM_012318	LETM1	0.217531	0	2328	2888	3635	3693
NM_001243689	LETMD1	0.106637	0	333	425	657	688
NM_005567	LGALS3BP	0.338529	-0.18039	4250	5634	5890	4970
NM_006859	LIAS	0.801941	0	25	74	110	102
NM_013975	LIG3	0.101453	0	702	848	1117	1076
NM_001113547	LIMA1	0.372671	0	10458	13954	12813	12793
NM_001024674	LIN52	0.11771	0	165	227	129	131
NM_005357	LIPE	0.300219	0	68	119	42	39
NM_170707	LMNA	0.239284	-0.222286	22240	26812	49065	41411
NM_005573	LMNB1	0.0229717	-0.551782	816	927	283	153
NM_012134	LMOD1	0.399313	-0.398384	198	322	1522	1052
NM_001146181	LOC649330	1.52862	0	28	130	150	126
NM_001199053	LOC81691	0.79175	-0.0674252	63	154	160	115
NM_153613	LPCAT4	0.124606	0	1208	1442	1535	1486
NM_001164213	LRCH1	0.0261708	0	606	702	1100	1092
NM_153377	LRIG3	0.215968	-0.232243	120	183	225	150
NM_002333	LRP3	0.587091	0	180	335	1250	1244
NM_182492	LRP5L	0.186449	0	43	76	56	76
NM_133259	LRPPRC	0.273661	0	1598	2087	3361	3220
NM_024512	LRRC2	0.188562	-0.46669	288	393	208	115
NM_001278211	LRRC20	0.775218	-0.0850316	198	414	354	277
NM_001143757	LRRC27	2.13934	0	9	104	189	227
NM_001010847	LRRC38	0.262066	0	121	190	8	4
NM_017768	LRRC40	0.307853	0	225	340	464	405
NM_001256409	LRRC42	0.475926	0	684	1066	1316	1314
NM_018509	LRRC59	0.133743	-0.0186085	11496	12994	10752	10279
NM_001113567	LRRC75A	0.163112	0	193	269	252	262
NM_001127244	LRRC8A	0.12271	-0.0160942	3710	4256	6709	6370
NM_138361	LRSAM1	0.0460113	0.00400642	348	425	701	793
NM_152892	LRWD1	0.221593	0	352	483	697	619
NM_002338	LSAMP	0.26958	0	51	92	127	144
NM_018385	LSG1	0.137502	0	751	926	1256	1244
NM_032881	LSM10	0.189047	0	718	919	1198	1146
NM_152344	LSM12	0.0549637	0	763	889	888	983
NM_021177	LSM2	0.263023	-0.533435	225	330	435	250
NM_014463	LSM3	0.821021	0	63	157	212	190
NM_016199	LSM7	0.889581	-0.174049	224	500	678	525
NM_001260489	LSR	0.45989	0	31	70	75	68
NM_002342	LTBR	0.124155	-0.0141807	2724	3155	5584	5288
NM_001127213	LY6E	0.393499	0	1764	2491	3899	3939
NM_021221	LY6G5B	0.221662	0	37	69	116	150
NM_144586	LYPD1	0.316886	0	425	613	89	100
NM_001279358	LYPLA1	0.14126	0	251	336	318	364
NM_138794	LYPLAL1	0.288521	0	70	121	264	277
NM_020424	LYRM1	0.0653656	0	121	167	343	318
NM_001076680	LYRM9	0.330364	0	46	88	262	248
NM_002355	M6PR	0.0899702	0	1658	1908	2828	2688
NM_014067	MACROD1	0.327726	0	163	258	537	492
NM_001013836	MAD1L1	0.012469	0	981	1096	975	887
NM_002358	MAD2L1	0.354955	-0.432656	166	267	208	118
NM_006341	MAD2L2	0.357906	0	393	586	1061	1070
NM_001031804	MAF	0.460081	0	22	54	44	44
NM_005461	MAFB	0.92725	0	79	204	455	390
NM_002360	MAFK	0.0487542	0	2105	2335	1354	1423
NM_201222	MAGED2	0.0560932	0	3885	4253	6574	6828
NM_001272061	MAGED4	0.335983	-0.0842762	635	904	730	606
NM_001242362	MAGED4B	0.335983	-0.0842762	635	904	730	606
NM_005491	MAMLD1	0.212566	0	391	529	439	397
NM_001256494	MAN2C1	0.0417119	0	864	991	1907	1946
NM_022077	MANBAL	0.437411	0	926	1384	2277	2207
NM_019090	MAP10	1.07416	0	12	55	27	31
NM_002419	MAP3K11	0.109752	0	852	1024	1323	1405
NM_003954	MAP3K14	0.550424	-0.0800253	275	480	607	499
NM_004672	MAP3K6	0.0436779	0	1036	1179	2204	2347
NM_144578	MAPK1IP1L	0.166417	0	2404	2877	3606	3763
NM_001006617	MAPKAP1	0.173983	-0.170915	2344	2822	6879	5863
NM_004759	MAPKAPK2	0.0721711	-0.0422401	3669	4067	4309	3976
NM_001243925	MAPKAPK3	0.305132	-0.0152002	455	648	1705	1555
NM_012325	MAPRE1	0.395904	0	1761	2491	3814	3782
NM_014268	MAPRE2	0.364039	-0.0197666	526	772	1520	1375
NM_017824	MARCH5	0.448785	0	667	1022	1040	1052
NM_002356	MARCKS	0.0720295	0	3042	3389	4563	4499
NM_138395	MARS2	0.0424034	0	204	261	237	220
NM_031484	MARVELD1	0.475489	0	1661	2486	2884	2791
NM_001042539	MAZ	0.369622	-0.241649	3022	4128	3492	2784
NM_178496	MB21D2	0.0334517	-0.66117	506	596	632	342
NM_001144891	MBIP	0.363187	0	147	241	264	257
NM_203406	MBLAC2	0.404002	-0.0983698	156	261	206	150
NM_001080480	MBOAT1	0.07873	0	37	63	21	31
NM_022132	MCCC2	0.197344	-0.017236	347	469	857	754
NM_032601	MCEE	0.0729627	0	103	146	135	174
NM_018518	MCM10	0.508199	-0.749048	474	772	193	85
NM_004526	MCM2	0.113337	-0.203719	1864	2170	1389	1098
NM_002388	MCM3	0.298691	-0.334244	2355	3087	1622	1177
NM_005914	MCM4	0.526981	-0.218891	2312	3545	2685	2157
NM_006739	MCM5	0.0819362	-0.16493	2710	3050	1868	1538
NM_005915	MCM6	0.173303	0	1615	1969	1562	1471
NM_001278595	MCM7	0.0248474	-0.313152	3999	4282	2398	1795
NM_001281520	MCM8	0.356147	-0.0138853	279	427	362	299
NM_006337	MCRS1	0.412954	0	1044	1526	1984	1922
NM_014641	MDC1	0.382934	0	943	1357	1358	1364
NM_005918	MDH2	0.217552	-0.160354	3961	4841	8106	6983
NM_001199822	MDP1	0.0235909	0	124	166	183	229
NM_001161586	ME3	0.364856	0	142	234	568	603
NM_001024732	MECR	0.014967	0	269	329	678	638
NM_005120	MED12	0.01144	0	1095	1216	2132	2074
NM_015335	MED13L	0.047313	-0.0291453	3484	3802	5991	5623
NM_005481	MED16	0.258298	-0.187928	994	1311	2308	1885
NM_004268	MED17	0.239186	0	411	564	609	673
NM_153450	MED19	0.257571	0	235	342	564	627
NM_004830	MED23	0.140466	0	722	894	1077	1181
NM_014815	MED24	0.0532771	0	1735	1944	2972	2823
NM_030973	MED25	0.273882	0	387	546	846	830
NM_016060	MED31	0.455568	0	209	351	410	455
NM_002398	MEIS1	0.0718036	-0.169716	252	322	944	749
NM_014791	MELK	0.0970626	-0.203985	647	783	593	445
NM_015955	MEMO1	0.108306	0	135	189	318	311
NM_002402	MEST	0.810883	-0.269031	182	393	195	124
NM_015143	METAP1	0.139042	0	1393	1669	2608	2525
NM_199227	METAP1D	0.213194	0	16	37	110	100
NM_024042	METRN	0.131863	-0.0121769	271	358	900	797
NM_015935	METTL13	0.0648804	-0.0154556	916	1064	1524	1383
NM_020961	METTL14	0.326993	0	245	372	464	458
NM_024109	METTL22	0.219017	0	485	649	1054	1129
NM_001206983	METTL23	0.0384395	0	260	324	443	381
NM_019852	METTL3	0.249164	-0.0995825	1047	1369	1655	1420
NM_014168	METTL5	0.249421	0	287	408	489	436
NM_024770	METTL8	0.0662226	0	234	300	566	567
NM_001077180	METTL9	0.214755	0	1203	1527	3795	3922
NM_001174118	MEX3D	0.0637362	-0.184999	529	634	855	667
NM_005926	MFAP1	0.118597	0	410	519	572	599
NM_001135248	MFAP2	0.173145	0	821	1032	1408	1534
NM_033540	MFN1	0.0511441	0	523	622	948	961
NM_014874	MFN2	0.188309	0	2687	3253	6000	6035
NM_001242534	MFSD11	0.564851	0	370	637	1123	1174
NM_174983	MFSD12	0.0223162	0	580	672	1250	1347
NM_001136493	MFSD2A	0.475919	0	130	233	154	189
NM_001170790	MFSD5	0.112947	0	732	889	1231	1251
NM_052865	MGME1	0.599508	0	195	363	420	488
NM_001260512	MGST1	0.0836555	0	2082	2366	4717	4741
NM_001204366	MGST2	0.470763	0	33	74	139	142
NM_001286613	MICAL1	0.0757735	-0.000737454	758	896	1730	1595
NM_033386	MICALL1	0.233431	0	3082	3833	2884	2924
NM_182924	MICALL2	0.345308	0	231	357	630	567
NM_001289160	MICB	0.302931	0	514	725	632	604
NM_001195518	MICU1	0.0932023	0	1203	1406	3404	3571
NM_152726	MICU2	0.44055	0	212	352	736	712
NM_139162	MIEF2	0.281849	0	263	385	526	556
NM_032339	MIEN1	0.166598	-0.0878115	733	923	1522	1312
NM_021933	MIIP	0.183597	0	198	279	399	408
NM_019005	MIOS	0.213795	0	308	425	574	519
NM_138798	MITD1	0.0893606	0	192	255	358	336
NM_017777	MKS1	0.0210815	-0.00296893	172	221	333	275
NM_001242702	MKX	0.567184	0	31	75	229	211
NM_001130157	MLF1	0.853338	0	30	88	202	165
NM_000249	MLH1	0.164363	0	502	646	984	1020
NM_005937	MLLT6	0.0974637	0	1278	1494	2003	2085
NM_170607	MLX	0.237019	-0.123784	1716	2180	3198	2763
NM_002421	MMP1	0.499361	-0.0434471	11316	16457	6268	5830
NM_002425	MMP10	0.513867	0	21	54	114	104
NM_002426	MMP12	0.0466202	-0.226449	14	31	98	57
NM_002428	MMP15	0.0174573	0	214	268	551	582
NM_005941	MMP16	0.24374	0	172	256	374	322
NM_002422	MMP3	0.153709	-0.0367167	4384	5116	17523	16658
NM_022362	MMS19	0.219081	0	1704	2139	3124	3298
NM_002430	MN1	0.416844	0	326	513	998	1037
NM_018221	MOB1A	0.132064	0	741	911	1393	1403
NM_130807	MOB3A	0.0375166	0.00334376	1554	1730	3213	3410
NM_014226	MOK	0.140036	0	2765	3236	1385	1318
NM_014940	MON1B	0.0279689	0	678	781	973	1013
NM_024657	MORC4	0.0860281	0	439	541	1038	1037
NM_206839	MORF4L1	0.798853	0.00250377	887	1699	1884	2033
NM_001286072	MOV10	0.0666331	-0.0883924	809	947	2161	1889
NM_002434	MPG	0.544149	-0.0384316	617	1013	1460	1301
NM_022782	MPHOSPH9	0.092053	0	340	429	480	455
NM_002435	MPI	0.287091	0	606	837	1368	1434
NM_001130517	MPST	0.32062	0	315	466	520	455
NM_002437	MPV17	0.0716731	0	675	801	1429	1388
NM_005590	MRE11A	0.370655	-0.241387	162	264	389	274
NM_001272054	MRFAP1	0.0150513	-0.115678	5828	6145	9279	8268
NM_001098515	MRGPRF	0.457773	-0.202205	249	412	638	482
NM_001031727	MRI1	0.11999	0	508	634	1121	1150
NM_032450	MROH1	0.459551	0	655	1012	1992	2091
NM_020236	MRPL1	0.239279	0	112	175	231	242
NM_002949	MRPL12	0.190857	-0.299333	858	1089	1410	1042
NM_017840	MRPL16	0.050365	-0.426941	420	507	1044	693
NM_014161	MRPL18	0.161735	0	989	1222	1734	1654
NM_017971	MRPL20	0.452934	-0.0332199	451	710	1204	1067
NM_181514	MRPL21	0.0319305	-0.106693	587	684	932	773
NM_014180	MRPL22	0.112448	0	285	370	562	510
NM_021134	MRPL23	0.542488	-0.147888	490	815	1129	919
NM_007208	MRPL3	0.112737	0	579	713	796	824
NM_004891	MRPL33	0.0547045	-0.273662	475	570	747	542
NM_016622	MRPL35	0.477499	0	347	566	830	823
NM_032479	MRPL36	0.115885	-0.0408782	647	793	1140	1002
NM_003776	MRPL40	0.312706	-0.313684	214	326	786	556
NM_032477	MRPL41	0.128872	-0.169842	463	585	1381	1118
NM_020409	MRPL47	0.404169	-0.00759553	259	412	562	484
NM_016497	MRPL51	0.142792	-0.0485911	974	1189	1770	1579
NM_181304	MRPL52	0.151825	-0.144147	650	816	1616	1342
NM_181462	MRPL55	0.533196	-0.141798	245	427	848	682
NM_024026	MRPL57	0.43795	-0.310705	302	485	890	636
NM_022839	MRPS11	0.287734	-0.277442	512	715	1239	924
NM_033363	MRPS12	0.376799	-0.150787	483	719	932	749
NM_031280	MRPS15	0.0777878	-0.0398383	976	1140	2225	2015
NM_015969	MRPS17	0.384145	0	203	326	391	333
NM_018135	MRPS18A	0.343136	-0.142757	387	572	838	673
NM_016070	MRPS23	0.0824761	0	499	608	1129	1102
NM_032014	MRPS24	0.241787	-0.00727511	1109	1439	1633	1495
NM_030811	MRPS26	0.0573754	0	425	515	570	536
NM_005830	MRPS31	0.203178	0	161	235	327	355
NM_016071	MRPS33	0.47958	0	112	205	347	312
NM_023936	MRPS34	0.0834485	-0.219597	964	1131	1934	1534
NM_001286264	MRS2	0.523165	0	170	305	482	462
NM_016183	MRTO4	0.0274122	-0.199644	718	824	1185	932
NM_130385	MRVI1	0.0469667	-0.98614	657	768	3103	1455
NM_024631	MSANTD2	0.718737	0	24	68	85	102
NM_032424	MSANTD4	0.159187	0	433	561	695	656
NM_000251	MSH2	0.433233	0	381	599	449	518
NM_078629	MSL3	0.511431	0	134	245	414	442
NM_001193460	MSRB3	0.413915	0	1555	2237	3275	3307
NM_001256532	MSTO1	0.653216	-0.153362	255	480	903	723
NM_004739	MTA2	0.0113492	0.00204363	2380	2563	2679	2856
NM_002451	MTAP	0.0251896	0	696	799	1316	1381
NM_014342	MTCH2	0.0163443	0	952	1068	1772	1723
NM_001018025	MTCP1	0.460939	0	35	77	143	135
NM_001164391	MTF2	0.106755	0	168	229	181	194
NM_139242	MTFMT	0.316285	0	173	270	399	425
NM_014637	MTFR1	0.0736933	0	583	699	911	1013
NM_001099625	MTFR1L	0.346907	-0.0314501	833	1177	2535	2320
NM_015666	MTG2	0.0255645	0	486	571	699	693
NM_005956	MTHFD1	0.161234	-0.292271	1020	1258	1957	1475
NM_001005369	MTIF2	0.357244	0	352	529	861	793
NM_017762	MTMR10	0.209663	0	904	1159	1225	1211
NM_001243571	MTMR2	0.121012	0	1706	2003	2504	2617
NM_004687	MTMR4	0.340336	0	783	1105	1343	1408
NM_004685	MTMR6	0.130298	0	729	896	1381	1462
NM_004294	MTRF1	1.27591	0	14	67	79	109
NM_019041	MTRF1L	0.135838	0	252	336	505	494
NM_001190708	MTRNR2L10	1.4847	0	132	464	2026	2159
NM_001190487	MTRNR2L6	2.14165	-0.029103	56	344	1701	1536
NM_152793	MTURN	0.274878	0	287	415	1146	1259
NM_002455	MTX1	0.0340565	0	524	616	988	911
NM_025128	MUS81	0.637107	-0.0374501	571	1003	1215	1074
NM_000255	MUT	0.312487	0	386	559	767	776
NM_138401	MVB12A	0.0753592	0	359	446	736	717
NM_002461	MVD	0.459166	-0.157733	276	453	824	654
NM_001144925	MX1	0.634514	0	37	90	62	83
NM_001142935	MXD3	0.55238	0	772	1259	2086	1972
NM_032348	MXRA8	0.262127	0	5628	7036	10088	10194
NM_014520	MYBBP1A	0.196215	0.00953673	2029	2492	3369	3586
NM_002466	MYBL2	0.479503	-1.14613	958	1471	327	115
NM_002467	MYC	0.246363	0	2140	2715	3305	3377
NM_012333	MYCBP	0.278627	0	150	232	410	442
NM_001172567	MYD88	0.209241	0	693	901	1481	1479
NM_002473	MYH9	0.190813	0.00261931	29788	34631	57483	58380
NM_021019	MYL6	0.443433	-0.0780967	10866	15214	22801	21125
NM_006097	MYL9	0.832957	-0.208365	10584	19391	38407	32665
NM_001185118	MYNN	0.431504	0	180	302	362	370
NM_078471	MYO18A	0.285737	0	871	1178	4059	4151
NM_001163735	MYO19	0.183264	-0.251769	1563	1921	1988	1543
NM_004998	MYO1E	0.176512	-0.125699	2962	3547	8920	7887
NM_001080527	MYO7B	0.0426235	0	171	223	54	41
NM_001146312	MYOCD	0.102382	0	691	836	4	13
NM_013451	MYOF	0.10883	-0.133985	16695	18456	32033	28645
NM_001012643	MYPOP	0.612318	0	82	171	223	201
NM_001071775	MZT1	0.137335	0	241	323	275	316
NM_001256120	NAA10	0.189705	0	1145	1432	2221	2259
NM_024635	NAA35	0.306311	0.00167708	325	475	803	900
NM_025146	NAA50	0.119997	0	2337	2712	3217	3274
NM_005468	NAALADL1	0.14285	0	170	237	366	359
NM_024068	NABP2	0.0191089	0	436	514	782	762
NM_199290	NACA2	0.0413769	-0.199111	1980	2190	3529	2900
NM_001146334	NACAD	0.537493	0	78	156	243	296
NM_052876	NACC1	0.049179	0	3329	3642	5792	5863
NM_144653	NACC2	0.0466457	-0.0625362	1557	1744	2776	2493
NM_018161	NADSYN1	0.310107	0	807	1114	2059	2129
NM_138386	NAF1	0.679395	0	112	234	189	213
NM_000262	NAGA	0.124162	0	994	1197	2441	2379
NM_197956	NAIF1	0.475694	0	118	214	314	296
NM_018946	NANS	0.195564	-0.327251	2987	3623	3030	2264
NM_005969	NAP1L4	0.199542	-0.0813819	1768	2187	3635	3248
NM_003827	NAPA	0.493462	-0.0738108	1716	2597	4852	4392
NM_022493	NARFL	0.648181	0	277	516	821	800
NM_001256281	NARR	0.337886	-0.0469481	290	437	757	647
NM_024678	NARS2	0.27101	-0.345076	250	365	403	264
NM_002482	NASP	0.349331	-0.290486	578	835	564	396
NM_001160170	NAT1	0.179177	0	39	70	150	161
NM_024662	NAT10	0.241961	-0.0337678	1273	1642	1716	1545
NM_001200016	NAT6	0.403846	0	154	258	345	294
NM_015654	NAT9	0.0224265	0	533	621	982	1055
NM_014865	NCAPD2	0.331526	-0.501066	1673	2269	2612	1717
NM_015261	NCAPD3	0.0488172	-0.167102	1334	1506	1429	1161
NM_022346	NCAPG	0.125617	-0.86044	696	855	846	405
NM_001281932	NCAPG2	0.036688	-0.720624	1148	1294	1323	721
NM_001185011	NCAPH2	0.170899	0	1459	1783	2473	2333
NM_002486	NCBP1	0.104891	-0.23311	681	826	1680	1312
NM_007362	NCBP2	0.220775	0.00084567	936	1207	1689	1828
NM_001146276	NCEH1	0.0390137	0	2579	2823	2691	2715
NM_003581	NCK2	0.217354	0	533	708	857	906
NM_001145260	NCOA4	0.446666	0.00677362	2385	3458	6322	6617
NM_020967	NCOA5	0.319425	0	571	809	855	902
NM_014286	NCS1	0.0845785	-0.0889212	4139	4613	10953	9972
NM_001143979	NDE1	0.081839	0	687	820	634	715
NM_024574	NDNF	0.330065	0	124	203	218	251
NM_138704	NDNL2	0.478473	0	372	604	780	815
NM_001242835	NDRG4	1.38495	-0.10969	24	105	162	113
NM_004544	NDUFA10	0.0532821	-0.0217582	1363	1542	2968	2749
NM_014222	NDUFA8	0.250479	-0.00512064	827	1095	2046	1893
NM_005002	NDUFA9	0.251247	0	416	575	1083	980
NM_005003	NDUFAB1	0.0299376	-0.250301	564	658	1017	765
NM_174889	NDUFAF2	0.244362	0	184	272	507	451
NM_199069	NDUFAF3	0.12814	0	919	1114	2541	2586
NM_004545	NDUFB1	0.0282864	0	121	163	306	305
NM_004546	NDUFB2	0.546546	0	556	920	1996	1998
NM_004146	NDUFB7	0.228343	-0.111316	824	1075	2019	1732
NM_005006	NDUFS1	0.14093	0	1635	1949	3005	3163
NM_001184979	NDUFS5	0.343255	0	500	726	1398	1407
NM_024407	NDUFS7	0.149433	0	478	611	794	834
NM_002496	NDUFS8	0.203172	-0.326352	1361	1705	3783	2848
NM_022351	NECAB1	0.501739	0	64	129	112	100
NM_015509	NECAP1	0.109815	0	472	588	817	747
NM_018090	NECAP2	0.293266	-0.00307102	2176	2849	3839	3630
NM_001144966	NEDD4L	0.407035	-0.144144	517	782	455	349
NM_006156	NEDD8	0.181278	-0.170317	977	1224	2460	2039
NM_001199823	NEDD8-MDP1	0.459187	0	272	447	591	579
NM_006403	NEDD9	0.151977	-0.013032	2617	3093	2123	1956
NM_001199397	NEK1	0.010858	0	326	391	742	789
NM_003157	NEK4	0.329113	0	241	367	562	547
NM_001166171	NEK6	0.23447	-0.379582	1956	2469	6370	4682
NM_033116	NEK9	0.28864	0	993	1337	3232	3373
NM_005663	NELFA	0.0411771	0	412	495	410	460
NM_002904	NELFE	0.162148	0	1154	1416	3278	3094
NM_001201477	NETO2	1.15027	0	53	169	220	216
NM_006656	NEU3	0.239279	0	112	175	250	270
NM_001142651	NEURL1B	0.0188018	-0.959121	115	155	116	39
NM_181832	NF2	0.014562	-0.153282	6567	6905	7713	6671
NM_001278669	NFATC1	0.22421	0	123	188	343	384
NM_032815	NFATC2IP	0.0320087	0	665	769	1040	1037
NM_020529	NFKBIA	0.0897277	0	770	918	769	689
NM_004556	NFKBIE	0.355826	0	81	143	139	148
NM_001142588	NFYC	0.302026	0	528	743	848	828
NM_002507	NGFR	0.491636	0	7	31	81	111
NM_206915	NGFRAP1	0.0645356	-0.0440903	1257	1438	4527	4177
NM_024782	NHEJ1	0.220315	0	185	269	322	344
NM_005008	NHP2L1	0.211108	0	1447	1818	2512	2490
NM_001144060	NHSL1	0.0552963	0	781	909	1940	1887
NM_002508	NID1	0.104262	0	4300	4853	3452	3427
NM_021824	NIF3L1	0.37031	0	291	448	426	484
NM_004148	NINJ1	0.058852	0	299	373	957	902
NM_025176	NINL	0.0160926	0	170	218	306	349
NM_003634	NIPSNAP1	0.0885509	-0.110465	517	631	1435	1214
NM_020202	NIT2	0.0562566	0	341	420	928	937
NM_001144929	NKIRAS2	0.188194	0	1236	1539	1863	1996
NM_001014445	NLE1	0.578086	-0.169875	275	489	611	471
NM_020726	NLN	0.0249364	0	921	1041	1649	1654
NM_032206	NLRC5	0.0949909	0	745	893	2034	1959
NM_021077	NMB	0.230386	-0.141761	79	129	3752	3216
NM_002512	NME2	0.376924	-0.212085	2409	3329	5715	4713
NM_001286438	NME4	0.159349	-0.212268	1706	2056	4852	3985
NM_005793	NME6	0.0296778	0	292	358	354	370
NM_020677	NMRAL1	0.676931	0	388	718	1133	1028
NM_021079	NMT1	0.214111	0	3401	4163	7004	7061
NM_005386	NNAT	0.395307	0	25	57	56	37
NM_006169	NNMT	0.472239	0	1726	2574	3814	3706
NM_032313	NOA1	0.430395	0	250	406	724	662
NM_014062	NOB1	0.472983	0	680	1058	1244	1353
NM_015658	NOC2L	0.470133	-0.162093	1143	1730	2408	2006
NM_015462	NOL11	0.53203	-0.195182	205	363	416	305
NM_022917	NOL6	0.185153	-0.399435	1820	2227	2803	1985
NM_001284388	NOLC1	0.313934	0	2062	2743	2090	2120
NM_001145408	NONO	0.44113	-0.117388	2593	3736	5299	4662
NM_016391	NOP16	0.0407714	-0.290208	713	826	1179	869
NM_001033714	NOP2	0.040036	-0.00849975	1240	1396	1318	1194
NM_174913	NOP9	0.162106	0	1572	1904	2693	2741
NM_000603	NOS3	0.186015	0	48	83	137	142
NM_002514	NOV	0.434668	-0.188337	457	710	216	148
NM_001291926	NOX4	0.572131	-0.123719	22	58	166	115
NM_002519	NPAT	0.287519	0	365	522	568	540
NM_017921	NPLOC4	0.215547	0	4577	5567	7996	8283
NM_006993	NPM3	0.25762	-0.472822	270	388	730	458
NM_000903	NQO1	0.634482	-0.0839598	5148	8328	15747	14464
NM_001290221	NQO2	0.0289059	0	558	651	992	1098
NM_007121	NR1H2	0.104806	0	1800	2086	3448	3347
NM_021005	NR2F2	0.126145	-0.144762	2093	2448	3047	2590
NM_005234	NR2F6	0.416381	0	313	494	753	747
NM_000901	NR3C2	0.497514	-0.151088	612	974	1996	1664
NM_198465	NRK	0.269028	-0.458387	98	159	385	231
NM_024958	NRSN2	0.429164	0	575	877	2683	2684
NM_014886	NSA2	0.0174899	0	319	385	595	556
NM_022455	NSD1	0.217608	-0.00704051	3201	3934	4633	4390
NM_001206736	NSFL1C	0.151186	0	1194	1452	2562	2599
NM_001287763	NSG1	1.0957	0	19	73	75	83
NM_001042549	NSL1	0.235916	0	238	341	534	545
NM_145080	NSMCE1	0.492895	0	378	619	1589	1469
NM_173685	NSMCE2	0.388997	0	153	254	354	375
NM_001199104	NT5C1B-RDH14	0.127989	0	241	321	516	545
NM_012229	NT5C2	0.112516	0	997	1191	1722	1824
NM_006179	NTF4	0.105848	0	34	60	54	44
NM_002528	NTHL1	0.412339	0	108	190	337	368
NM_001286798	NTMT1	0.178604	-0.0524309	1671	2042	2113	1893
NM_030952	NUAK2	0.142559	-0.90348	477	607	443	194
NM_002484	NUBP1	0.138707	0	302	397	476	438
NM_025152	NUBPL	0.426007	-0.245503	42	87	239	159
NM_022731	NUCKS1	0.0213959	0	4521	4815	6599	6800
NM_006600	NUDC	0.487055	0	502	803	1079	1024
NM_032869	NUDCD1	0.099979	0	636	772	570	508
NM_198948	NUDT1	0.284404	0	279	407	466	399
NM_031438	NUDT12	0.696374	0	58	135	247	226
NM_001105570	NUDT19	0.174373	0	291	393	447	410
NM_001161	NUDT2	0.440731	0	196	328	641	662
NM_145697	NUF2	0.191364	-0.838425	215	302	254	109
NM_012345	NUFIP1	0.0191941	0	67	98	139	166
NM_018230	NUP133	0.645734	-0.0685661	508	904	1275	1105
NM_004298	NUP155	0.159699	-0.182163	879	1091	1433	1152
NM_015231	NUP160	0.156641	0	773	964	1025	1085
NM_015354	NUP188	0.289546	-0.273367	3261	4208	5817	4597
NM_015135	NUP205	0.265002	0	1503	1956	2365	2251
NM_198887	NUP43	0.282168	0	541	750	973	1076
NM_007172	NUP50	0.20572	0	766	988	1381	1383
NM_017426	NUP54	0.413654	0	436	670	680	750
NM_024844	NUP85	0.629678	-0.12085	635	1103	1144	950
NM_014669	NUP93	0.370393	-0.0628204	1342	1885	2206	1965
NM_016320	NUP98	0.179346	0	3468	4143	5586	5358
NM_001045477	NUTM2G	1.24686	0	8	54	60	44
NM_002533	NVL	0.258564	0	266	383	566	529
NM_022463	NXN	0.0294073	-0.0150249	1270	1418	1400	1266
NM_013248	NXT1	0.359152	-0.00948004	262	404	406	340
NM_178507	OAF	0.10247	-0.133363	2203	2531	4962	4310
NM_006187	OAS3	0.013887	-0.27101	144	188	162	100
NM_000274	OAT	0.0192923	-0.19827	2509	2712	4908	4072
NM_002540	ODF2	0.360482	-0.033453	1086	1529	2003	1815
NM_003611	OFD1	0.205061	0	150	221	270	322
NM_002541	OGDH	0.13655	0	5119	5883	9822	9516
NM_007346	OGFR	0.127088	0	377	483	772	738
NM_024576	OGFRL1	0.31948	0	463	665	674	752
NM_016828	OGG1	0.020786	0	293	357	796	706
NM_001011708	OLA1	0.320247	0	189	293	566	501
NM_015441	OLFML2B	0.0548207	-0.725223	299	372	772	405
NM_001286352	OLFML3	0.056102	-0.130076	1102	1261	3444	2969
NM_130837	OPA1	0.23751	0	962	1253	1938	1798
NM_182647	OPRL1	0.133019	0	7	25	94	65
NM_001004462	OR10G4	0.802772	0	41	109	131	128
NM_001190818	ORC1	0.488445	0	337	555	154	120
NM_012381	ORC3	0.0608483	-0.264518	167	221	501	355
NM_016467	ORMDL1	0.335885	0	348	516	624	671
NM_001201480	OSBPL6	0.243698	0	394	544	622	636
NM_145798	OSBPL7	0.0741616	0	85	124	164	152
NM_017807	OSGEP	0.262261	-0.363798	263	380	732	497
NM_182981	OSGIN1	0.0406818	0	681	791	416	455
NM_005015	OXA1L	0.0304059	0	1703	1880	3433	3516
NM_000436	OXCT1	0.159127	-0.169093	473	609	1169	939
NM_001198533	OXR1	0.273416	0	404	568	1279	1231
NM_000916	OXTR	0.0727541	-1.19741	13965	15094	10394	4346
NM_006191	PA2G4	0.348888	-0.501614	1583	2177	2375	1555
NM_001267803	PAAF1	0.763445	0	55	135	327	316
NM_004643	PABPN1	0.142461	0	957	1169	1547	1508
NM_001100913	PACS2	0.131213	0	1191	1429	3727	3673
NM_019088	PAF1	0.207534	-0.0458208	756	977	1368	1209
NM_000430	PAFAH1B1	0.369881	0	2101	2902	4274	4286
NM_002573	PAFAH1B3	0.0662311	-0.079635	314	392	830	697
NM_006451	PAIP1	0.540772	0	218	386	458	488
NM_001128620	PAK1	0.256483	0.00223351	1024	1347	2668	2845
NM_002577	PAK2	0.328373	0	1666	2255	2641	2763
NM_007203	PALM2-AKAP2	0.223852	-0.151755	8867	10707	24263	21369
NM_016069	PAM16	0.0426349	0	197	253	399	373
NM_148977	PANK1	0.190452	0	77	123	121	137
NM_024594	PANK3	0.0477134	0	472	564	811	860
NM_152911	PAOX	0.389439	0	52	101	127	139
NM_001040284	PAPD5	0.289278	0	445	628	589	608
NM_173462	PAPLN	0.99246	0	11	51	160	146
NM_022894	PAPOLG	0.0814652	0.00608503	276	352	406	477
NM_002581	PAPPA	0.0879653	0	1798	2060	10906	10872
NM_133367	PAQR8	0.173246	0	26	51	143	163
NM_198504	PAQR9	1.49238	0	18	91	29	46
NM_001184785	PARD3	0.656999	0	336	620	1291	1364
NM_018622	PARL	0.268413	0	146	225	458	477
NM_001618	PARP1	0.238284	-0.359246	1308	1681	1682	1201
NM_022750	PARP12	0.344393	0	1094	1523	1023	970
NM_017554	PARP14	0.0736945	0	624	745	828	847
NM_001042618	PARP2	0.317386	0	372	542	487	555
NM_006437	PARP4	0.209315	0	1502	1882	3766	3954
NM_031458	PARP9	0.463407	-0.138421	146	256	520	405
NM_001252120	PASK	0.185176	0	182	259	318	351
NM_152716	PATL1	0.192548	0	1136	1424	1379	1325
NM_006195	PBX3	0.401076	0	716	1058	1751	1660
NM_001040716	PC	0.305323	0	608	850	1231	1325
NM_000532	PCCB	0.30809	0	445	636	950	978
NM_019035	PCDH18	0.488716	-0.392194	1973	2962	6738	4915
NM_001173523	PCDH7	0.10253	0	265	344	374	347
NM_022760	PCED1A	0.212059	0	276	384	566	593
NM_002592	PCNA	0.396397	-0.208043	1467	2090	1543	1222
NM_032223	PCNXL3	0.154356	0	2228	2651	3870	3835
NM_002593	PCOLCE	0.0956713	-0.234298	1538	1782	3084	2462
NM_004716	PCSK7	0.403565	-0.211291	2203	3109	4952	4072
NM_001184917	PCYT2	0.0496381	-0.0501056	448	538	1678	1492
NM_001199462	PDCD2	0.225127	0	243	345	499	458
NM_032346	PDCD2L	0.30044	0	88	148	125	120
NM_182612	PDDC1	0.0561786	0	877	1015	2458	2384
NM_177966	PDE12	0.367952	0	753	1085	1229	1172
NM_000921	PDE3A	0.0853116	0	664	796	796	741
NM_001111308	PDE4A	0.309898	0	476	678	1077	1161
NM_002607	PDGFA	0.3238	-0.0367585	612	866	790	682
NM_006206	PDGFRA	0.152121	-0.633434	3877	4533	5085	3109
NM_001173454	PDHA1	0.175163	-0.0264053	1069	1328	1770	1604
NM_006457	PDLIM5	0.0554916	0	7107	7674	8695	8976
NM_001161779	PDP1	0.296214	0	839	1145	1845	1808
NM_006474	PDPN	0.109426	0	97	142	40	55
NM_014317	PDSS1	0.172039	0	24	48	77	76
NM_020381	PDSS2	0.269558	0	330	470	836	898
NM_016484	PDZD11	0.561665	0	203	367	928	994
NM_001080471	PEAR1	0.206835	-1.16189	1926	2387	510	187
NM_001040152	PEG10	0.139999	-0.324143	1116	1351	616	425
NM_001135690	PENK	0.597653	-1.14687	4042	6409	3625	1525
NM_000285	PEPD	0.416629	-0.226521	1234	1795	2797	2238
NM_001243225	PES1	0.0529564	0	1792	2005	2469	2368
NM_001164811	PET117	0.249779	0	212	310	347	383
NM_000466	PEX1	0.18184	0	173	247	430	457
NM_003846	PEX11B	0.187534	0	249	344	794	887
NM_004565	PEX14	0.289142	0	240	356	414	451
NM_000318	PEX2	0.745806	0	254	509	630	643
NM_012393	PFAS	0.355738	-0.468431	716	1026	1198	778
NM_002622	PFDN1	0.679631	-0.150683	484	884	1651	1366
NM_053024	PFN2	0.125227	0	2363	2751	5906	5865
NM_001170543	PGAM5	0.28426	0	1065	1425	1373	1312
NM_033419	PGAP3	0.0987265	-0.0751909	118	167	528	431
NM_152595	PGBD4	0.523753	0	24	60	56	59
NM_002631	PGD	0.332663	0	985	1367	4920	4845
NM_005023	PGGT1B	0.366306	0	95	165	229	237
NM_012088	PGLS	0.170274	0	983	1222	2464	2445
NM_018290	PGM2	0.0199857	0	928	1045	1840	1872
NM_024419	PGS1	0.0605565	0	473	570	1023	1041
NM_001048183	PHACTR4	0.0786632	-0.0620923	620	743	859	732
NM_001281496	PHB	0.048076	-0.212451	1356	1529	2793	2257
NM_001144831	PHB2	0.131729	-0.245351	2884	3352	5103	4100
NM_004426	PHC1	0.112126	0	485	604	948	874
NM_015651	PHF19	0.329468	-0.0283696	1010	1397	1291	1152
NM_005392	PHF2	0.175249	-0.0242578	1074	1334	1778	1614
NM_032458	PHF6	0.101388	0	461	572	713	660
NM_000292	PHKA2	0.250108	0	439	604	834	835
NM_000294	PHKG2	0.407122	0	410	630	803	738
NM_001134438	PHLDB2	0.305196	-0.127146	783	1079	2263	1928
NM_015020	PHLPP2	0.0744933	0	679	807	873	970
NM_006214	PHYH	0.395205	-0.00558735	251	398	1019	913
NM_001100876	PHYHD1	0.48159	-0.504116	39	85	239	131
NM_018323	PI4K2B	0.0171696	0	359	429	643	617
NM_058004	PI4KA	0.17442	-0.0779469	2111	2551	6416	5828
NM_080476	PIGU	0.386709	-0.12509	231	367	580	460
NM_001042616	PIGY	0.0902467	0	555	675	834	896
NM_014602	PIK3R4	0.264234	0	627	851	1163	1131
NM_001193621	PINLYP	0.0705557	-0.24313	38	64	89	50
NM_017884	PINX1	0.172253	0	251	343	314	285
NM_005028	PIP4K2A	0.244453	0	1236	1599	2597	2445
NM_001135638	PIP5K1A	0.313387	-0.134581	1294	1751	1531	1277
NM_014338	PISD	0.0970925	-0.127202	728	875	1321	1100
NM_001284278	PITPNB	0.0733178	0	1291	1484	1913	1989
NM_138370	PKDCC	0.134156	0	207	281	183	179
NM_181805	PKIG	0.25286	-0.170057	599	809	1275	1028
NM_007069	PLA2G16	0.37754	0	155	255	275	327
NM_003560	PLA2G6	0.686353	0	31	81	175	194
NM_001012973	PLAC9	0.925421	0	128	310	277	274
NM_000932	PLCB3	0.183542	0	1655	2030	3302	3353
NM_001243108	PLD2	0.148442	0	428	551	1281	1207
NM_024310	PLEKHF1	0.424777	0	87	159	208	233
NM_024613	PLEKHF2	0.55688	0	78	158	191	233
NM_022835	PLEKHG2	0.458088	-0.506559	431	683	1470	939
NM_015432	PLEKHG4	0.222026	-0.414081	528	704	1414	963
NM_172069	PLEKHH2	0.505239	-0.0783231	48	102	364	287
NM_018049	PLEKHJ1	0.0593909	0	502	602	838	791
NM_015164	PLEKHM2	0.177543	0.00083315	5242	6193	9103	9425
NM_016274	PLEKHO1	0.120297	0	1454	1717	2708	2769
NM_025201	PLEKHO2	0.142251	0	1008	1228	2427	2521
NM_001164189	PLIN3	0.137561	-0.0395349	7305	8341	16793	15924
NM_005030	PLK1	0.389154	-0.99956	957	1382	1177	521
NM_002669	PLRG1	0.0995631	0	1048	1238	2086	2128
NM_021105	PLSCR1	0.323321	0	208	320	381	410
NM_021127	PMAIP1	0.431635	-0.264524	200	332	204	131
NM_001199653	PMF1	0.0137535	-0.244457	412	486	934	702
NM_033238	PML	0.157711	0	1114	1365	2236	2377
NM_002676	PMM1	0.433035	-0.0585368	732	1104	2978	2688
NM_000303	PMM2	0.132807	0	1167	1403	1599	1490
NM_001281455	PMP22	0.202129	0	1867	2309	3192	3152
NM_001282946	PMPCA	0.0342603	-0.0769937	1069	1207	2352	2079
NM_000535	PMS2	0.290541	0	191	290	516	462
NM_006556	PMVK	0.0270264	-0.0809928	370	444	973	824
NM_001077399	PNKD	0.648921	-0.37339	83	177	487	318
NM_020143	PNO1	0.176388	0	293	396	410	445
NM_018129	PNPO	0.127397	0	344	444	1160	1055
NM_001199781	POC1B-GALNT4	0.110709	0	255	334	566	610
NM_001099271	POC5	0.181899	0	82	129	137	118
NM_017542	POGK	0.0575984	0	1187	1355	1466	1349
NM_002689	POLA2	0.616555	-0.143651	547	950	728	579
NM_001256879	POLD2	0.0202366	0	940	1058	2213	2079
NM_015584	POLDIP2	0.263057	-0.00676338	1667	2158	3858	3639
NM_001278657	POLDIP3	0.103732	0	1431	1672	2531	2545
NM_001278255	POLE3	0.532075	-0.0207274	782	1257	1229	1100
NM_006502	POLH	0.128397	-0.0785474	1379	1641	2244	1978
NM_015425	POLR1A	0.181346	-0.1165	1411	1739	3067	2660
NM_004805	POLR2D	0.503696	0	465	756	761	830
NM_002696	POLR2G	0.42765	0	547	836	1329	1338
NM_006233	POLR2I	0.48079	0	444	713	905	924
NM_006234	POLR2J	0.0745673	0	493	598	919	830
NM_021128	POLR2L	0.400841	-0.44517	2046	2889	5698	3989
NM_006467	POLR3G	0.205313	0	63	105	135	135
NM_032305	POLR3GL	0.900082	0	61	161	320	342
NM_001018050	POLR3H	0.312228	0	1275	1725	3001	3030
NM_005035	POLRMT	0.339333	0	391	576	865	854
NM_015932	POMP	0.0994687	0.000997756	1162	1366	2352	2516
NM_013382	POMT2	0.231393	0	355	490	1264	1344
NM_012230	POMZP3	0.112386	0	296	383	491	518
NM_006627	POP4	0.424845	0	420	652	930	941
NM_000941	POR	0.18757	0	1425	1763	3192	3340
NM_001277406	POTEI	0.693469	0	550	1006	478	551
NM_021129	PPA1	0.539319	0	237	416	468	429
NM_176869	PPA2	0.712784	-0.216951	182	368	1079	834
NM_003713	PPAP2B	0.475163	-0.450112	1703	2546	2327	1579
NM_203453	PPAPDC2	0.638796	-0.168924	58	130	260	185
NM_024299	PPDPF	0.215854	0	2125	2641	4344	4429
[truncated: 1,139 more rows]

## Sheet: Up.Intersect
RefSeq ID	Gene Symbol	SR GFOLD	SEN GFOLD	SR_untreated	SR_treated	SEN_untreated	SEN_treated
NM_017957	EPN3	3.05673	0.0501267	1	57	94	133
NM_138574	HDGFL1	2.30756	0.747815	83	539	549	1042
NM_001242607	NCAM1	1.9857	0.399653	1	28	349	540
NM_001888	CRYM	1.9857	0.076491	1	28	106	150
NM_203370	FAM212A	1.87755	0.528911	222	969	1296	2031
NM_002661	PLCG2	1.74823	0.209153	725	2684	2202	2721
NM_000346	SOX9	1.66446	0.759145	4	46	231	471
NM_017439	GSAP	1.66446	0.253732	4	46	191	283
NM_198207	CERS1	1.6375	0.401204	12	79	243	388
NM_030569	ITIH5	1.6179	0.73274	12	78	116	250
NM_175055	HIST3H2BB	1.49022	0.218234	14	77	29	57
NM_001145073	USP27X	1.47016	0.573445	14	76	69	144
NM_004734	DCLK1	1.43392	0.100074	232	746	1331	1556
NM_001190702	MTRNR2L8	1.42924	0.184507	995	2918	11378	13320
NM_005557	KRT16	1.42166	1.12538	16	80	8	50
NM_024112	C9orf16	1.42083	0.0124784	64	237	474	553
NM_001190470	MTRNR2L2	1.37448	0.243778	148	477	1581	2024
NM_004794	RAB33A	1.31547	0.310831	6	47	56	102
NM_006200	PCSK5	1.29158	1.20925	7	51	123	362
NM_001080975	REPS2	1.28112	0.535127	4	36	48	104
NM_018271	THNSL2	1.21303	0.291456	13	62	210	316
NM_133489	SLC26A10	1.19603	0.17246	7	48	175	248
NM_024893	SYNDIG1	1.18099	0.531085	22	86	412	688
NM_001142683	CCDC121	1.17217	0.75956	16	68	25	72
NM_001452	FOXF2	1.16554	0.634715	122	349	329	599
NM_004959	NR5A1	1.14747	1.40835	737	1807	3099	8636
NM_001287252	CCNI2	1.14043	0.818632	11	56	15	52
NM_014293	NPTXR	1.12888	0.542634	44	143	2545	3933
NM_014141	CNTNAP2	1.11836	1.00453	207	543	254	606
NM_004205	USP2	1.10948	0.392308	2	22	50	98
NM_001492	GDF1	1.09106	0.532015	18	70	200	355
NM_001162893	KIAA0040	1.08302	0.399482	11	54	119	205
NM_001143948	ADTRP	1.07626	0.013987	42	133	318	383
NM_004615	TSPAN7	1.03381	0.288969	30	99	220	329
NM_024612	DHX40	1.02228	0.48629	170	426	882	1366
NM_019055	ROBO4	1.01905	0.7797	23	80	48	122
NM_000872	HTR7	1.01105	0.32197	1	15	158	250
NM_152721	DOK6	1.01105	0.374079	1	15	52	100
NM_001553	IGFBP7	1.00894	0.804926	9175	19018	20657	36826
NM_002767	PRPSAP2	0.981693	0.11144	157	386	389	492
NM_033546	MYL12B	0.972065	0.295231	5156	10522	7928	10074
NM_138284	IL17D	0.971563	0.344683	9	49	69	124
NM_021133	RNASEL	0.967071	0.101658	97	250	306	392
NM_001144989	ZNF814	0.947585	0.368931	36	108	156	255
NM_001267699	RPS3A	0.942093	0.0201935	1046	2193	2516	2721
NM_021102	SPINT2	0.929344	0.593929	22	73	212	390
NM_014580	SLC2A8	0.908063	0.551483	22	72	8	35
NM_001740	CALB2	0.904548	0.805776	36	105	399	804
NM_020871	LRCH2	0.902803	0.294549	25	79	87	146
NM_000824	GLRB	0.892763	0.203283	90	223	510	673
NM_032433	ZNF333	0.890097	0.256106	93	229	314	445
NM_012465	TLL2	0.874613	2.40517	2	19	12	131
NM_006835	CCNI	0.873374	0.157126	1398	2764	3887	4560
NM_145296	CADM4	0.870341	0.0902769	24	75	96	139
NM_031286	SH3BGRL3	0.865388	0.329017	9931	18623	24384	31245
NM_032345	WIBG	0.865019	0.26741	102	244	316	451
NM_152372	MYOM3	0.860898	1.16912	40	111	231	621
NM_000504	F10	0.856606	0.0965076	58	150	156	213
NM_144584	HENMT1	0.850041	0.323688	39	108	94	159
NM_016261	TUBD1	0.849792	0.331007	14	51	37	74
NM_001160042	IQCC	0.841658	0.147553	42	114	102	152
NM_207396	RNF207	0.839198	0.591313	43	116	189	351
NM_001862	COX5B	0.827258	0.240602	606	1207	2152	2719
NM_006406	PRDX4	0.824413	0.50692	1030	1994	3348	5011
NM_198124	CSMD3	0.821935	0.424071	45	119	58	113
NM_001023560	ZSCAN26	0.821401	0.0215975	101	235	376	449
NM_001130912	SUGT1	0.818631	0.0227103	183	397	487	571
NM_004519	KCNQ3	0.814029	0.0869822	16	54	62	96
NM_001202554	PIGV	0.808973	0.330072	94	219	387	567
NM_001099743	SYBU	0.807853	1.14209	28	81	35	120
NM_001004298	C10orf90	0.798629	0.203657	69	167	106	163
NM_001195278	TMEM178B	0.797094	0.562545	26	76	156	290
NM_002281	KRT81	0.788089	1.69884	15	51	108	449
NM_001282611	OLFM1	0.776841	0.839139	13	47	64	161
NM_018357	LARP6	0.766742	0.553077	746	1410	1741	2743
NM_004529	MLLT3	0.762272	0.0286977	73	171	214	270
NM_020992	PDLIM1	0.759805	0.194733	668	1264	1427	1774
NM_012453	TBL2	0.756057	0.54881	667	1259	1306	2074
NM_030974	SHARPIN	0.75119	0.027367	444	856	1346	1497
NM_001099407	DZANK1	0.750372	0.272006	17	54	73	124
NM_025217	ULBP2	0.735929	0.374531	365	706	805	1161
NM_000062	SERPING1	0.731354	1.19103	508	958	356	939
NM_006417	IFI44	0.729674	0.303923	28	77	27	57
NM_001204425	BIVM-ERCC5	0.729345	0.334473	900	1643	2737	3660
NM_002180	IGHMBP2	0.726298	0.317827	213	428	418	604
NM_016243	CYB5R1	0.725684	0.4022	604	1123	3548	4935
NM_000123	ERCC5	0.716842	0.445687	742	1356	2078	3024
NM_153371	LNX2	0.708642	0.120494	109	233	200	270
NM_001938	DR1	0.708448	0.0541937	955	1714	1745	1956
NM_032693	NAA11	0.707735	0.363047	122	257	329	499
NM_003014	SFRP4	0.706472	0.51883	56	132	1520	2351
NM_014519	ZNF232	0.702285	0.0269508	47	114	116	157
NM_173079	RUNDC1	0.702132	0.455079	349	662	695	1067
NM_001006605	FAM69A	0.6979	0.289805	124	259	499	699
NM_004101	F2RL2	0.696374	1.0199	58	135	6	39
NM_004905	PRDX6	0.693448	0.145996	1730	3001	4504	5225
NM_006432	NPC2	0.69126	0.0191973	994	1760	5985	6325
NM_001199322	BLOC1S5	0.684637	0.0233304	128	264	279	342
NM_152334	TARSL2	0.682554	0.329225	109	229	262	396
NM_001083538	POTEE	0.681853	0.26661	2242	3826	1622	2107
NM_000097	CPOX	0.677699	0.318647	400	739	959	1320
NM_016169	SUFU	0.66981	0.364894	383	706	1217	1710
NM_001099691	TGFA	0.667513	0.372822	147	295	316	484
NM_001127372	ZNF84	0.66559	0.311102	106	221	335	490
NM_001039362	ATP6V1C2	0.664465	0.204525	965	1680	1822	2259
NM_002305	LGALS1	0.664189	0.298946	17326	28080	40251	50295
NM_014604	TAX1BP3	0.662913	0.0971753	4147	6873	10417	11499
NM_001277083	POTEJ	0.660557	0.122206	565	1009	420	532
NM_002518	NPAS2	0.660198	0.442399	344	635	272	442
NM_138690	GRIN3B	0.659108	0.031375	15	47	92	129
NM_016222	DDX41	0.656229	0.413266	1244	2130	3165	4449
NM_198920	UBE3D	0.654407	0.0501267	20	57	94	133
NM_001145645	TNFSF13B	0.65081	2.12312	0	12	10	104
NM_145914	ZSCAN21	0.6462	0.214976	92	193	237	335
NM_005398	PPP1R3C	0.641521	1.37803	325	595	1167	3283
NM_017886	ULK4	0.640899	0.0896488	42	100	146	200
NM_007112	THBS3	0.637493	0.22775	278	514	1165	1494
NM_152731	BEND6	0.63331	0.357332	36	88	212	333
NM_018393	TCP11L1	0.632457	0.261924	473	838	1447	1882
NM_015937	PIGT	0.631244	0.175417	2124	3507	3745	4453
NM_212551	LYSMD1	0.630334	0.0193849	45	105	92	128
NM_000110	DPYD	0.630305	0.102565	558	977	1123	1325
NM_198925	SEMA4B	0.628737	0.66438	236	440	418	763
NM_001135726	HMBOX1	0.627609	0.131402	170	327	343	444
NM_021009	UBC	0.627436	0.25496	25020	39385	76031	91769
NM_003784	SERPINB7	0.626596	0.0297342	162	313	576	671
NM_022361	POPDC3	0.62503	0.148585	168	323	886	1091
NM_016304	RSL24D1	0.623813	0.0198905	188	357	412	488
NM_001135694	VDAC3	0.622871	0.0134591	452	798	1169	1296
NM_015559	SETBP1	0.622382	0.452734	105	213	327	527
NM_198428	BBS9	0.618725	0.432623	107	216	568	869
NM_020909	EPB41L5	0.618151	0.06109	94	193	331	410
NM_021639	GPBP1L1	0.617183	0.155528	1179	1970	2533	3004
NM_017879	ZNF416	0.615504	0.350749	52	117	189	299
NM_139343	BIN1	0.613233	0.158648	457	801	1027	1264
NM_175617	MT1E	0.609638	0.0972263	916	1540	1314	1534
NM_001099858	C7orf25	0.606957	0.117022	188	353	547	678
NM_005985	SNAI1	0.605838	0.339716	137	266	331	494
NM_005614	RHEB	0.605087	0.187381	488	847	826	1048
NM_031968	NARF	0.603876	0.848071	650	1108	851	1689
NM_001272095	STX4	0.60263	0.110315	508	878	1192	1410
NM_000090	COL3A1	0.601459	0.395098	45116	69422	45222	60335
NM_004781	VAMP3	0.600624	0.517243	1539	2516	3723	5597
NM_001276312	NOL3	0.59926	0.305559	133	258	510	721
NM_133458	ZFP90	0.596835	0.21451	135	261	522	693
NM_003118	SPARC	0.596099	0.390446	100702	153666	178064	235118
NM_001163265	PCYT1B	0.595774	0.653396	6	30	60	135
NM_001271314	ZNF266	0.593414	0.0543521	133	257	250	316
NM_152592	SYNE3	0.591751	0.0155195	268	482	632	725
NM_021173	POLD4	0.590206	0.210245	550	938	1624	2030
NM_000433	NCF2	0.589729	0.45886	32	78	164	283
NM_001172674	ZNF347	0.58783	0.148193	87	177	235	318
NM_017896	GID8	0.586392	0.339265	785	1309	1350	1856
NM_002872	RAC2	0.578881	0.142905	767	1274	4222	4895
NM_004567	PFKFB4	0.575489	1.75426	262	467	299	1172
NM_017988	SCYL2	0.575162	0.136426	592	995	1291	1549
NM_014868	RNF10	0.574441	0.319575	2105	3344	4563	5961
NM_006570	RRAGA	0.571816	0.604501	1707	2726	3525	5634
NM_001277764	CIB1	0.570535	0.171109	801	1320	2152	2593
NM_001004356	FGFRL1	0.569175	0.841788	2877	4512	3619	6804
NM_032118	WDR54	0.569093	0.691964	180	331	374	701
NM_001080421	UNC13A	0.567251	1.11328	82	166	31	107
NM_001199878	SERF2	0.566597	0.0285231	4316	6689	11910	12515
NM_003104	SORD	0.563939	0.443816	188	343	616	945
NM_002609	PDGFRB	0.563553	0.943917	1832	2902	6143	12255
NM_001134231	NT5DC2	0.562077	0.398246	2900	4525	7266	9926
NM_006929	SKIV2L	0.561392	0.0607605	921	1498	2589	2876
NM_002719	PPP2R5C	0.56046	0.0695747	553	924	1435	1638
NM_002950	RPN1	0.558377	0.24252	5736	8787	12193	14841
NM_138445	GPR146	0.558012	1.64848	13	41	21	113
NM_003299	HSP90B1	0.557397	0.732387	4665	7172	5247	9076
NM_203344	SERTAD3	0.556502	0.105635	290	506	749	904
NM_001199207	GTF2IRD1	0.555118	0.24012	384	655	928	1213
NM_001145771	GPR56	0.553491	0.258882	203	365	1285	1676
NM_001271512	ACBD5	0.551101	0.0478745	621	1024	963	1103
NM_012478	WBP2	0.55109	0.0440814	1207	1926	3028	3310
NM_003192	TBCC	0.549515	0.108571	294	510	599	734
NM_006136	CAPZA2	0.548338	0.086279	572	946	1608	1848
NM_004710	SYNGR2	0.54787	1.13045	162	297	289	743
NM_006404	PROCR	0.547031	0.428496	1141	1820	4089	5771
NM_000247	MICA	0.545545	0.448211	755	1227	3290	4732
NM_173793	C22orf39	0.545378	0.184609	63	131	175	250
NM_001271854	GPR176	0.544139	0.474379	6597	9981	9835	14088
NM_000919	PAM	0.542447	0.37444	3280	5033	9267	12403
NM_031229	RBCK1	0.541368	0.188312	650	1062	2009	2455
NM_052885	SLC2A13	0.536095	1.13457	295	507	505	1253
NM_001291879	TACC2	0.536014	0.0821562	182	327	275	351
NM_001204527	SSR4	0.535566	0.31816	1848	2871	4904	6390
NM_001270989	EPGN	0.535521	0.357598	74	149	268	412
NM_001289745	GAPDH	0.533858	1.1673	41584	61102	98901	224103
NM_001359	DECR1	0.533218	0.0217479	141	260	595	688
NM_004311	ARL3	0.532797	0.346374	520	856	1115	1553
NM_015721	GEMIN4	0.532335	0.102606	939	1496	1375	1608
NM_001286555	DUSP22	0.532162	0.286303	215	379	584	808
NM_001199573	TRIM22	0.532057	0.0302227	672	1089	2745	2981
NM_018207	TRIM62	0.531999	0.110969	135	250	260	340
NM_000153	GALC	0.531167	0.327234	118	222	597	848
NM_025182	FAM214B	0.531082	0.240961	1219	1918	2489	3131
NM_003690	PRKRA	0.527934	0.246951	382	640	778	1031
NM_001291958	MAP3K4	0.5278	0.0720442	574	936	1304	1497
NM_001017927	C2orf76	0.527036	0.412139	25	62	75	139
NM_001010983	GLT8D1	0.526318	0.0568954	805	1287	1676	1885
NM_020710	LRRC47	0.526198	0.101766	916	1455	1672	1939
NM_001033678	TRPT1	0.522589	0.100166	197	348	593	723
NM_003782	B3GALT4	0.517625	0.523163	29	69	123	229
NM_138499	PWWP2B	0.516405	0.290051	47	101	148	231
NM_001257191	DDX6	0.515901	0.0275819	1695	2606	4808	5135
NM_001282656	ZNF143	0.515737	0.43941	302	511	541	834
NM_006858	TMED1	0.515588	0.247652	893	1410	1959	2495
NM_001044305	SMAP1	0.515172	0.488127	469	768	807	1257
NM_001081492	KRT80	0.514766	0.408288	61	125	92	165
NM_005499	UBA2	0.512154	0.203466	756	1201	1104	1396
NM_201403	MOB3C	0.511947	0.274873	152	274	347	494
NM_003730	RNASET2	0.511693	0.332506	88	170	193	301
NM_014248	RBX1	0.51046	0.135373	447	732	948	1153
NM_022842	CDCP1	0.510342	0.89625	749	1189	5380	10412
NM_001113361	TBC1D14	0.510218	0.0975307	821	1297	2387	2726
NM_017712	PGPEP1	0.508853	0.258591	321	538	1624	2098
NM_001102445	RGS4	0.508598	0.423463	4163	6205	13177	18149
NM_001142621	TGFBRAP1	0.508573	0.117587	941	1475	2242	2601
NM_033199	UCN2	0.508248	1.10543	1	11	46	146
NM_138715	MSR1	0.508248	0.905353	1	11	50	137
NM_018246	CCDC25	0.506473	0.0915651	330	551	730	874
NM_001098531	RAPGEF3	0.505275	0.145284	204	355	270	360
NM_005119	THRAP3	0.505066	0.0205048	2599	3912	6247	6602
NM_001810	CENPB	0.504604	0.155366	3867	5758	4692	5473
NM_013236	ATXN10	0.503748	0.225672	1743	2655	4746	5808
NM_001257359	SAMD14	0.502464	0.176971	61	124	195	274
NM_005167	PPM1J	0.502355	0.0748666	14	41	89	129
NM_012463	ATP6V0A2	0.501655	0.465564	413	676	499	787
NM_001414	EIF2B1	0.500614	0.143496	773	1217	1639	1957
NM_005113	GOLGA5	0.499608	0.28016	943	1469	1928	2512
NM_001039580	MAP9	0.49867	0.147196	50	105	320	421
NM_001184720	GYG1	0.498096	0.068643	996	1546	1786	2020
NM_024315	TMEM243	0.494277	0.261667	112	207	146	224
NM_018103	LRRC8D	0.493387	0.0980425	537	859	907	1078
NM_182969	XRRA1	0.493209	0.159684	444	719	913	1131
NM_001143888	BSDC1	0.493145	0.147632	1236	1894	3606	4211
NM_001242758	HLA-A	0.492651	0.622372	3546	5248	10847	17181
NM_005768	LPCAT3	0.492397	0.0982868	338	558	813	972
NM_001142524	BHLHB9	0.490899	0.0475332	16	44	100	140
NM_145203	CSNK1A1L	0.490743	0.335183	518	829	1202	1656
NM_001083963	TDRKH	0.490605	0.517761	37	82	187	331
NM_032508	TMEM185A	0.489675	0.395952	159	281	324	503
NM_021807	EXOC4	0.488369	0.0394538	686	1078	3122	3399
NM_003500	ACOX2	0.488361	0.0766386	51	106	420	516
NM_001286233	SLC2A14	0.488228	0.334779	195	337	266	403
NM_020347	LZTFL1	0.487866	0.278069	78	151	227	336
NM_198963	DHX57	0.487354	0.0222422	332	547	1142	1275
NM_004118	FOXS1	0.486379	0.854097	40	87	10	46
NM_012181	FKBP8	0.483913	0.224	2373	3530	5679	6915
NM_001143850	TCTN2	0.483479	0.345974	128	231	376	558
NM_152637	METTL7B	0.482074	0.722824	12	38	102	222
NM_032013	NDRG3	0.481871	0.0211252	395	640	1385	1532
NM_018694	ARL6IP4	0.481407	0.169069	941	1448	2211	2658
NM_033017	TRIM4	0.481357	0.159421	350	572	763	954
NM_021982	SEC24A	0.480942	0.0983188	1288	1954	1892	2179
NM_019590	KIAA1217	0.480783	0.306468	639	1003	2433	3203
NM_004134	HSPA9	0.479445	0.183397	2668	3943	5467	6479
NM_198461	LONRF2	0.478846	0.881814	5	25	46	126
NM_004649	C21orf33	0.478811	0.0391323	542	858	1909	2111
NM_002574	PRDX1	0.477673	0.0324536	2626	3878	5062	5418
NM_001207067	BZW1	0.477567	0.208129	1561	2345	2063	2553
NM_000050	ASS1	0.476927	0.475404	116	211	613	961
NM_001042388	PPP4R1	0.475736	0.0166059	1080	1645	2310	2499
NM_015702	MMADHC	0.474603	0.175631	821	1266	1331	1638
NM_006332	IFI30	0.474474	0.130503	1207	1828	3278	3793
NM_006948	HSPA13	0.474432	0.736286	817	1260	1144	2076
NM_207015	NAALADL2	0.474088	0.497881	85	161	200	347
NM_000447	PSEN2	0.473494	0.383183	110	201	603	889
NM_201555	FHL2	0.472947	0.0469826	5259	7610	9225	9857
NM_000487	ARSA	0.472209	0.275961	249	416	1106	1469
NM_002641	PIGA	0.471378	0.0504478	79	151	119	163
NM_004537	NAP1L1	0.471063	0.0348235	1419	2130	2756	3002
NM_018028	SAMD4B	0.470956	0.11174	1658	2474	4338	4920
NM_005566	LDHA	0.470412	1.04295	21492	30401	25203	52862
NM_006598	SLC12A7	0.470376	0.290025	109	199	183	279
NM_032355	MON1A	0.470084	0.208678	254	423	611	800
NM_004089	TSC22D3	0.469919	1.06263	536	844	1254	2834
NM_022081	HPS4	0.469853	0.148969	574	900	1302	1575
NM_020414	DDX24	0.469737	0.215633	3147	4599	7487	9016
NM_012081	ELL2	0.468972	0.0339826	5731	8256	9194	9737
NM_005725	TSPAN2	0.468845	0.90208	59	118	60	159
NM_053279	FAM167A	0.468049	0.21657	513	809	572	756
NM_013246	CLCF1	0.466927	0.391782	657	1020	1148	1647
NM_018361	AGPAT5	0.466774	0.125725	319	520	299	390
NM_207351	PRRT3	0.46634	0.180074	36	79	216	301
NM_022833	FAM129B	0.4663	0.445898	16132	22827	44352	61297
NM_001114090	NGEF	0.46614	0.860777	75	144	98	235
NM_001168241	GAREML	0.46565	0.452934	158	275	451	710
NM_001860	SLC31A2	0.465032	0.272439	466	738	2298	2961
NM_152834	TMEM18	0.464076	0.108783	386	619	605	741
NM_020169	LXN	0.463971	0.617191	55	111	272	497
NM_000305	PON2	0.463418	0.130084	401	641	1558	1847
NM_133478	SLC4A5	0.462366	0.161735	66	129	125	183
NM_024585	ARMC7	0.460884	0.23959	167	288	262	373
NM_005779	LHFPL2	0.460639	0.168448	761	1167	4074	4811
NM_001195220	ZNF783	0.458095	0.0223202	155	269	281	344
NM_001017536	VDR	0.457886	0.285348	1098	1651	1420	1878
NM_001033026	TMEM259	0.457147	0.424306	2537	3698	4452	6253
NM_001004023	DYRK3	0.45616	0.0590797	469	738	1194	1364
NM_001428	ENO1	0.45615	0.411418	26244	36687	38762	52363
NM_030918	SNX27	0.456104	0.255828	658	1014	1291	1680
NM_013943	CLIC4	0.455297	0.787817	12803	18032	23652	41615
NM_015392	NPDC1	0.454105	0.443208	326	526	1574	2309
NM_000918	P4HB	0.453936	0.827444	27716	38666	49410	88832
NM_018178	GOLPH3L	0.453902	0.0830576	202	340	512	623
NM_176783	PSME1	0.45355	0.0371229	1223	1825	2556	2795
NM_001243351	NUB1	0.45354	0.0425288	673	1034	1766	1963
NM_005313	PDIA3	0.453119	0.465876	2718	3943	3937	5706
NM_016079	CHMP3	0.452523	0.353784	1031	1549	3196	4312
NM_205847	GMPPA	0.452016	0.139988	1023	1537	1978	2340
NM_003099	SNX1	0.451905	0.0468003	1284	1910	3136	3431
NM_016470	OSER1	0.451314	0.405535	498	778	713	1057
NM_004878	PTGES	0.45101	0.792619	1095	1639	2063	3808
NM_006186	NR4A2	0.449588	1.1728	33	73	37	128
NM_004779	CNOT8	0.449461	0.418302	657	1008	859	1272
NM_173575	STK32C	0.449274	0.505534	43	90	183	322
NM_004800	TM9SF2	0.44899	0.141518	1648	2423	4373	5061
NM_014766	SCRN1	0.448856	0.109722	5066	7216	12297	13658
NM_000455	STK11	0.448666	0.167629	436	686	788	989
NM_015051	ERP44	0.448474	0.0339985	751	1143	2078	2283
NM_001160004	NRG1	0.44715	0.281649	767	1165	1772	2318
NM_201433	GAS7	0.446187	0.849213	90	166	204	447
NM_001134404	CYB561D1	0.446099	0.039662	280	455	928	1059
NM_006597	HSPA8	0.445667	0.0331665	18847	26245	32683	34051
NM_001040427	HAGH	0.445175	0.670878	734	1116	1653	2828
NM_006270	RRAS	0.444936	0.33802	1594	2340	4710	6227
NM_001287337	CAB39L	0.444131	0.281775	273	444	439	617
NM_001286272	TPT1	0.443614	0.155157	14517	20249	32925	37314
NM_002211	ITGB1	0.443521	0.51172	25886	35877	50150	72474
NM_001199159	PI16	0.443282	0.998772	3553	5083	518	1170
NM_001884	HAPLN1	0.442839	0.835799	1984	2886	4349	8109
NM_001270520	DAAM1	0.442653	0.0307158	217	360	476	562
NM_177559	CSNK2A1	0.442589	0.163047	654	999	1450	1763
NM_002605	PDE8A	0.44074	0.181276	466	726	1221	1514
NM_015225	PRUNE2	0.440082	0.328141	345	549	2140	2871
NM_001321	CSRP2	0.438429	0.789689	213	353	148	322
NM_001242939	FAM47E-STBD1	0.438237	0.526285	285	460	557	909
NM_000516	GNAS	0.43718	0.927754	16210	22480	24340	47160
NM_001311	CRIP1	0.435764	0.0583093	85	157	187	244
NM_000891	KCNJ2	0.435441	0.535023	1002	1490	1129	1787
NM_016453	NCKIPSD	0.435395	0.439496	454	706	865	1299
NM_015002	FBXO21	0.43535	0.145713	633	964	1273	1538
NM_003134	SRP14	0.435209	0.307714	782	1177	2764	3628
NM_001270377	ANKRD46	0.434472	0.349622	34	74	116	194
NM_001283027	WDYHV1	0.43423	0.186375	103	185	258	355
NM_207381	TNFAIP8L3	0.43416	0.516894	294	472	1389	2153
NM_006471	MYL12A	0.433814	0.0280911	5623	7910	11475	12061
NM_001402	EEF1A1	0.433678	0.0187175	39644	54375	82110	84137
NM_021732	AVPI1	0.433438	0.274787	405	634	399	562
NM_001134224	INPP4A	0.432708	0.181421	520	800	1416	1745
NM_007033	RER1	0.432682	0.270089	1476	2155	4371	5525
NM_152411	ZNF786	0.432493	0.28656	57	112	171	262
NM_001156474	CCDC81	0.43107	0.0374629	30	67	50	78
NM_001017423	ALDH18A1	0.430927	0.335876	3014	4294	3685	4893
NM_024586	OSBPL9	0.429308	0.083107	293	469	1019	1192
NM_001099771	POTEF	0.427916	0.542858	15804	21784	11771	17630
NM_001261403	NFKB2	0.427735	0.31324	654	989	988	1353
NM_006254	PRKCD	0.427615	0.440071	744	1117	1689	2466
NM_014951	ZNF365	0.427376	1.14225	17	44	302	780
NM_001525	HCRTR1	0.426877	1.97618	3	18	235	1092
NM_000182	HADHA	0.426784	0.0590263	1533	2226	5282	5752
NM_022823	FNDC4	0.425731	0.419843	350	551	1096	1606
NM_006521	TFE3	0.425689	0.182351	2365	3381	4043	4821
NM_003825	SNAP23	0.424393	0.516388	380	594	830	1316
NM_017549	EPDR1	0.423881	0.305453	258	416	3094	4042
NM_001664	RHOA	0.423763	0.212812	13456	18532	21815	25829
NM_003040	SLC4A2	0.422709	0.116456	1564	2263	4702	5340
NM_032272	MAF1	0.42247	0.386185	1593	2303	2859	3956
NM_015237	KIAA1107	0.421784	0.325539	14	39	98	165
NM_006825	CKAP4	0.421697	0.35836	15563	21364	22566	29530
NM_016410	CHMP5	0.420806	0.0589138	500	765	1296	1475
NM_020228	PRDM10	0.420782	0.0120227	323	510	476	555
NM_001270447	ACADVL	0.420137	0.488927	4571	6398	9920	14351
NM_002727	SRGN	0.418612	1.03099	4241	5940	2315	5015
NM_001270531	WTAP	0.41729	0.0879121	453	696	763	909
NM_004438	EPHA4	0.417147	0.218124	69	130	173	253
NM_182705	FAM101B	0.417064	0.737935	3263	4595	4546	7917
NM_001206747	CAV2	0.416307	0.257947	2473	3508	5810	7238
NM_001287426	UPP1	0.414941	0.416513	493	752	1242	1806
NM_006500	MCAM	0.414332	0.21812	1416	2045	4363	5322
NM_021237	SELK	0.413014	0.187246	245	394	335	451
NM_020318	PAPPA2	0.412976	1.78468	37	78	141	603
NM_014214	IMPA2	0.412745	0.0591345	159	267	135	183
NM_024700	SNIP1	0.412642	0.388187	267	426	580	860
NM_007236	CHP1	0.411421	0.167826	1450	2088	3161	3756
NM_032237	POMK	0.411287	0.211474	233	376	322	442
NM_002444	MSN	0.410924	0.237746	19604	26641	34836	41776
NM_003907	EIF2B5	0.410515	0.228177	906	1331	940	1218
NM_007156	ZXDA	0.41038	0.137372	70	131	191	262
NM_000773	CYP2E1	0.409927	0.636091	10	35	75	161
NM_005207	CRKL	0.409463	0.632867	1494	2146	1705	2839
NM_000398	CYB5R3	0.408423	0.416484	8669	11890	16186	22129
NM_003217	TMBIM6	0.408396	0.238331	8939	12254	19667	23726
NM_018445	VIMP	0.40705	0.140588	970	1417	1348	1619
NM_001839	CNN3	0.406032	0.509345	3523	4914	5297	7858
NM_004396	DDX5	0.405433	0.198756	7432	10199	13607	16046
NM_001845	COL4A1	0.405348	0.706813	21412	28959	9512	16000
NM_016488	PPHLN1	0.4052	0.147542	612	915	1204	1460
NM_018340	CPPED1	0.404835	0.354206	937	1369	2820	3819
NM_020696	KIAA1143	0.404284	0.0147863	359	556	803	908
NM_023934	FUNDC2	0.40375	0.152033	449	684	1146	1397
NM_001291867	NHS	0.403743	0.403811	211	342	878	1286
NM_020782	KLHL42	0.402952	0.0943101	576	863	1194	1397
NM_022070	HEATR6	0.402759	0.0753171	431	658	726	860
NM_024610	HSPBAP1	0.402692	0.182575	82	149	110	166
NM_152380	TBX15	0.4023	0.704892	403	618	1356	2392
NM_005436	CCDC6	0.401949	0.163955	913	1333	2550	3041
NM_198586	NHLRC1	0.401656	0.0339558	54	105	141	187
NM_000858	GUK1	0.401327	0.3158	4298	5947	7364	9503
NM_017811	UBE2R2	0.400839	0.0423838	1261	1813	2017	2231
NM_002745	MAPK1	0.400808	0.171024	3030	4228	8262	9632
NM_002133	HMOX1	0.400291	0.960169	16969	22929	39713	78378
NM_001085454	GIT1	0.400075	0.148762	1192	1717	2435	2878
NM_003816	ADAM9	0.399964	0.494761	5565	7650	10669	15480
NM_213589	RAPH1	0.39974	0.162519	2173	3060	3099	3671
NM_014798	PLEKHM1	0.399551	0.0597407	1412	2019	3804	4177
NM_003455	ZNF202	0.398989	0.0343058	209	338	283	349
NM_019554	S100A4	0.39877	0.0643001	1431	2044	1545	1752
NM_001085481	MAP1LC3B2	0.397494	0.896137	639	948	878	1798
NM_015941	ATP6V1H	0.397079	0.153079	813	1190	2344	2782
NM_001282739	OSBP2	0.396783	0.354229	43	87	185	294
NM_002836	PTPRA	0.39482	0.414376	1187	1704	3656	5124
NM_003768	PEA15	0.394518	0.38251	17342	23334	28060	37258
NM_080725	SRXN1	0.39425	0.398146	2692	3752	4821	6639
NM_001145138	RELA	0.393506	0.38538	2011	2827	3043	4201
NM_000146	FTL	0.392717	0.178759	71821	95381	283997	323388
NM_145055	C18orf25	0.39268	0.128433	496	745	878	1067
NM_001098825	TMEM91	0.392522	0.535111	28	62	67	137
NM_001177676	GPR68	0.392181	0.326483	109	189	896	1244
NM_001102559	PPAPDC1B	0.391847	0.315278	433	656	769	1068
NM_003904	ZPR1	0.391819	0.0435179	460	694	873	1002
NM_020898	CALCOCO1	0.391524	0.571875	1541	2184	3972	6190
NM_145331	MAP3K7	0.391052	0.0979723	719	1055	1924	2214
NM_001079675	ETV4	0.391027	0.0886613	165	272	137	189
NM_002087	GRN	0.390165	0.105676	4305	5911	17300	19075
NM_014388	DIEXF	0.389676	0.141354	1604	2267	2331	2745
NM_001127217	SMAD9	0.38954	0.14725	578	858	934	1146
NM_003569	STX7	0.389058	0.188254	1000	1441	2448	2972
NM_014606	HERC3	0.388446	0.153113	1150	1646	2223	2643
NM_007076	FICD	0.38837	0.550918	342	526	422	713
NM_001130969	NSMF	0.388227	0.0331683	552	821	1726	1908
NM_002624	PFDN5	0.388168	0.112388	1961	2749	3856	4388
NM_002526	NT5E	0.388042	0.452533	12487	16796	40172	55816
NM_001198954	RNF103-CHMP3	0.387542	0.38291	1039	1493	3105	4277
NM_014583	LMCD1	0.386249	0.297373	479	718	782	1072
NM_015361	R3HDM1	0.386188	0.0391085	637	938	1019	1157
NM_024298	MBOAT7	0.386035	0.145047	1469	2078	4507	5225
NM_001265589	RTN3	0.386007	0.289297	1766	2481	3933	5050
NM_144641	PPM1M	0.38585	0.115618	266	417	1015	1214
NM_017782	FAM208B	0.385705	0.102287	1315	1868	2508	2869
NM_175854	PAN3	0.385326	0.27867	271	424	547	756
NM_030917	FIP1L1	0.385137	0.289439	1317	1870	1570	2074
NM_032144	RAB6C	0.385125	0.770738	216	345	376	743
NM_024792	FAM57A	0.384633	0.544995	1028	1475	1142	1819
NM_020750	XPO5	0.383148	0.0229415	1073	1535	2005	2189
NM_020151	STARD7	0.382179	0.381198	2537	3513	4051	5536
NM_024293	FAM134A	0.382148	0.353566	1569	2208	4359	5835
NM_022772	EPS8L2	0.380957	0.0807104	410	619	1820	2074
NM_024715	TXNDC15	0.380707	0.43042	1069	1527	2514	3599
NM_012341	GTPBP4	0.380416	0.0765169	1753	2454	2656	2980
NM_007255	B4GALT7	0.380279	0.410698	618	908	1747	2497
NM_017634	KCTD9	0.379421	0.634539	513	762	676	1174
NM_021117	CRY2	0.379389	0.406099	490	730	934	1366
NM_000362	TIMP3	0.379086	2.21676	65386	86068	65352	306847
NM_145693	LPIN1	0.379045	0.418169	417	628	2163	3085
NM_004331	BNIP3L	0.378819	1.49886	2411	3336	3094	9177
NM_021035	ZNFX1	0.378726	0.194553	2047	2847	6068	7231
NM_004539	NARS	0.3785	0.0904868	2616	3610	6064	6728
NM_002231	CD82	0.378424	0.0167703	55	105	703	802
NM_001290307	CTNNA1	0.378086	0.374729	7163	9653	13736	18284
NM_001039503	PRSS53	0.378018	0.920392	64	119	69	181
NM_033127	SEC16B	0.378018	0.333846	64	119	320	477
NM_015457	ZDHHC5	0.377795	0.165641	2772	3817	5532	6475
NM_001289045	PLAGL1	0.377146	0.654272	1602	2245	3250	5386
NM_006482	DYRK2	0.377015	0.0473459	770	1115	1533	1719
NM_178566	ZDHHC21	0.376802	0.327562	193	310	543	776
NM_001143818	SERPINB2	0.376647	0.569982	367	557	383	660
NM_018133	MSL2	0.37654	0.165046	445	666	466	603
NM_002862	PYGB	0.376124	0.250259	3988	5433	8522	10486
NM_004417	DUSP1	0.376116	0.279509	6341	8553	5534	7004
NM_004068	AP2M1	0.376115	0.196997	15595	20745	39773	46323
NM_001111319	CLDN22	0.375542	0.312632	29	63	46	87
NM_000393	COL5A2	0.375109	0.172145	15625	20770	16069	18565
NM_000434	NEU1	0.374553	0.0725502	1341	1889	3259	3625
NM_014981	MYH15	0.374501	1.31511	2	14	29	116
NM_006676	USP20	0.374366	0.0488497	617	903	1562	1752
NM_007145	ZNF146	0.373878	0.0884679	771	1114	1181	1377
NM_018448	CAND1	0.373544	0.0862008	1918	2664	3248	3647
NM_024911	WLS	0.373321	0.196399	529	781	2803	3408
NM_005901	SMAD2	0.373305	0.223611	1280	1805	2724	3377
NM_001077198	ATG9A	0.372787	0.47905	2315	3194	4446	6484
NM_016234	ACSL5	0.372562	0.0307824	37	76	397	475
NM_002918	RFX1	0.372083	0.033026	110	188	223	281
NM_031924	RSPH3	0.371671	0.484188	175	283	395	641
NM_177405	CECR1	0.371628	0.568055	106	182	129	246
NM_018269	ADI1	0.371407	0.0771751	1344	1889	2130	2408
NM_002809	PSMD3	0.371385	0.0714455	3399	4634	5536	6074
NM_003943	STBD1	0.371294	0.469037	367	555	699	1083
NM_000599	IGFBP5	0.371288	2.17667	20399	26962	20580	94723
NM_015532	POLR2M	0.371	0.0565798	418	626	1000	1150
NM_032476	MRPS6	0.370661	0.0675264	1901	2636	1034	1196
NM_014026	DCPS	0.369427	0.0274308	299	459	489	575
NM_020524	PBXIP1	0.369314	0.114475	304	466	1429	1682
NM_001655	ARCN1	0.36912	0.215989	5969	8022	9502	11399
NM_001098783	RPP14	0.36907	0.187417	270	418	566	734
NM_005347	HSPA5	0.369002	0.754729	10147	13511	13873	23996
NM_152437	ZNF664	0.368827	0.319312	743	1072	1524	2057
NM_015049	TRAK2	0.368796	0.11195	1432	2004	6143	6915
NM_001642	APLP2	0.368706	0.0114649	22298	29392	45642	46716
NM_001012456	SEC61G	0.3687	0.407465	746	1076	1123	1630
NM_001122670	PHKA1	0.367033	0.969638	28	61	233	547
NM_001277199	CNIH4	0.366791	0.414655	301	461	680	1017
NM_172373	ELF1	0.366229	0.191406	563	824	930	1176
NM_018174	MAP1S	0.365849	0.318206	1050	1486	1668	2242
NM_000710	BDKRB1	0.365426	0.389944	458	679	894	1296
NM_001080533	UNC119B	0.365237	0.306848	643	933	1938	2571
NM_001289139	C14orf132	0.364732	0.0166564	1463	2040	6538	6885
NM_022482	GZF1	0.364232	0.114931	415	619	813	983
NM_013241	FHOD1	0.363253	0.13527	1278	1790	3477	4030
NM_018113	LMBR1L	0.36305	0.197295	490	722	946	1200
NM_203505	G3BP2	0.362359	0.311463	2360	3231	3554	4645
NM_001009921	VPS8	0.362345	0.0469844	438	650	1618	1810
NM_001251902	TNK1	0.362063	0.228778	10	34	69	115
NM_001105531	FAM135A	0.361397	0.171574	92	160	191	268
NM_001099274	TINF2	0.360715	0.15774	673	971	1695	2041
NM_013410	AK4	0.360405	1.15703	842	1200	1788	4257
NM_198040	PHC2	0.359913	0.42275	1981	2723	4330	6079
NM_033480	FBXO9	0.358855	0.213593	466	687	1129	1436
NM_013444	UBQLN2	0.358643	0.0943759	1351	1882	2003	2296
NM_014730	MLEC	0.358599	0.4754	4288	5762	7620	10968
NM_018433	KDM3A	0.358516	0.661241	719	1032	963	1673
NM_004290	RNF14	0.358233	0.11618	377	564	1414	1667
NM_005115	MVP	0.357878	0.039743	4509	6049	18765	19752
NM_001256686	CSNK2A3	0.357741	0.215136	645	931	1248	1582
NM_016237	ANAPC5	0.356969	0.20079	2282	3116	5336	6403
NM_002237	KCNG1	0.355805	0.740792	654	942	401	773
NM_001159702	FHL1	0.355774	0.224876	4063	5456	2398	2987
NM_006827	TMED10	0.355708	0.427977	2334	3182	6337	8858
NM_001098504	DDX17	0.355701	0.228319	5272	7038	9040	10946
NM_014706	SART3	0.355219	0.0615061	1055	1482	1630	1841
NM_007002	ADRM1	0.355147	0.200497	2238	3054	3327	4037
NM_003687	PDLIM4	0.354941	0.497307	1047	1471	2722	4070
NM_014390	SND1	0.354657	0.0313782	6797	9022	12297	12941
NM_001171818	PPARD	0.354234	0.0113197	2413	3283	3723	3957
NM_002084	GPX3	0.353652	0.749463	574	832	3122	5529
NM_001282853	CCNY	0.352881	0.136285	1669	2297	2722	3179
NM_001001396	ATP2B4	0.352877	0.266076	11373	14951	47871	58398
NM_001282604	PTGES3	0.352822	0.122598	886	1253	1331	1580
NM_014883	FAM13A	0.352626	0.188691	135	222	329	444
NM_014424	HSPB7	0.351811	0.518605	5031	6705	23957	34996
NM_002869	RAB6A	0.351682	0.38308	1960	2680	3469	4765
NM_001010851	ZNF766	0.351071	0.311274	156	252	264	394
NM_001256165	TMCO1	0.350834	0.112046	766	1090	1732	2020
NM_173348	FAM149B1	0.349808	0.0108666	145	236	582	669
NM_002951	RPN2	0.349265	0.349186	5928	7860	11650	15271
NM_002396	ME2	0.348592	0.179075	239	369	674	860
NM_032211	LOXL4	0.348426	0.622459	897	1264	1551	2573
NM_019015	CHPF2	0.348093	0.177644	4253	5675	9387	10970
NM_000859	HMGCR	0.348029	0.312741	597	860	1614	2164
NM_003380	VIM	0.347916	0.337548	139480	179000	282662	359269
NM_152455	ZSCAN29	0.347784	0.358364	237	366	333	503
NM_000175	GPI	0.34722	0.771352	8000	10534	13946	24399
NM_001251979	RCAN3	0.347178	0.117177	335	502	715	872
NM_006818	MLLT11	0.346761	0.275595	317	477	1437	1887
NM_012319	SLC39A6	0.346196	0.388651	2033	2766	4326	5933
NM_025238	BTBD1	0.34595	0.302609	1071	1494	2475	3248
NM_001130012	SLC9A3R2	0.345896	0.236695	1318	1822	869	1137
NM_001145297	EXOC7	0.345808	0.160029	2265	3070	6744	7832
NM_001039348	EFEMP1	0.345484	0.911909	12523	16357	8200	15924
NM_206914	METTL21B	0.345349	0.261021	142	231	264	381
NM_001172895	CAV1	0.345068	0.0658678	8804	11557	33804	36012
NM_152862	ARPC2	0.344876	0.265321	6785	8946	16049	19772
NM_001830	CLCN4	0.344871	0.284168	79	139	119	190
NM_177454	FAM171B	0.344083	0.0320765	615	882	1560	1730
NM_002103	GYS1	0.343939	1.08681	1732	2366	2984	6671
NM_022489	INF2	0.343819	0.110296	2879	3869	6457	7253
NM_020183	ARNTL2	0.343384	0.381656	886	1245	1730	2425
NM_024654	NOL9	0.343281	0.23768	625	895	1285	1652
NM_144683	DHRS13	0.34287	0.270911	52	98	64	111
NM_152277	UBTD2	0.342078	0.255395	279	423	393	547
NM_032940	POLR2C	0.341723	0.0367706	1645	2248	2121	2333
NM_001199649	PTK2	0.341296	0.577121	2066	2800	4051	6333
NM_031220	PITPNM3	0.340905	0.0732004	160	256	152	205
NM_152879	DGKD	0.340866	0.109411	338	504	705	856
NM_004171	SLC1A2	0.340341	0.144506	5	23	96	144
NM_002582	PARN	0.34024	0.0826663	401	590	917	1078
NM_001017922	ERMAP	0.33998	0.308882	158	253	649	906
NM_001001653	MED8	0.339607	0.072399	1100	1526	1341	1538
NM_020733	HEG1	0.339337	0.491488	5689	7498	7801	11349
NM_001967	EIF4A2	0.3385	0.0394151	2522	3390	3982	4307
NM_001077207	SEC31A	0.338229	0.314515	7351	9634	14260	18201
NM_020680	SCYL1	0.338094	0.243302	3193	4262	4985	6168
NM_002601	PDE6D	0.337377	0.151714	460	669	740	922
NM_016395	PTPLAD1	0.336985	0.122847	1274	1753	2870	3316
NM_017850	C1orf109	0.336885	0.125237	231	355	397	506
NM_001244666	STX5	0.336682	0.146448	1032	1433	1726	2061
NM_014235	UBL4A	0.336237	0.0274971	1086	1504	2044	2237
NM_020962	IGDCC4	0.336155	0.513486	11	34	100	190
NM_004690	LATS1	0.335449	0.169017	716	1012	1310	1606
NM_014294	TRAM1	0.335251	0.322632	3194	4255	5049	6595
NM_173628	DNAH17	0.334752	0.0559102	30	63	106	148
NM_002959	SORT1	0.334645	0.451399	2065	2786	3766	5410
NM_016589	TIMMDC1	0.334621	0.296007	570	816	1616	2142
NM_012414	RAB3GAP2	0.334357	0.117921	1117	1543	2493	2883
NM_001271593	PPME1	0.334343	0.368209	1303	1788	2084	2876
NM_001171805	PAPD7	0.333994	0.156796	740	1043	857	1063
NM_001199140	AMMECR1L	0.333259	0.331087	634	901	1169	1608
NM_032431	SYVN1	0.333083	0.426512	925	1288	1266	1852
NM_052867	NALCN	0.333056	0.841286	130	212	562	1135
NM_001270695	ARHGAP12	0.332744	0.162712	538	772	1215	1488
NM_014016	SACM1L	0.332613	0.345578	653	926	1154	1604
NM_006527	SLBP	0.332157	0.128072	1027	1422	1346	1603
NM_000313	PROS1	0.332132	0.17085	67	120	295	397
NM_003316	TTC3	0.331594	0.321005	2164	2909	5623	7320
NM_012384	GMEB2	0.331543	0.342588	655	928	930	1303
NM_032230	METTL25	0.331285	0.19422	27	58	79	126
NM_002251	KCNS1	0.331285	0.41044	27	58	27	61
NM_015529	MOXD1	0.330937	0.323866	2490	3331	2206	2948
NM_003818	CDS2	0.330741	0.0681675	1148	1580	2521	2817
NM_014186	COMMD9	0.330703	0.0515612	460	666	1385	1564
NM_013392	NRBP1	0.330616	0.0430705	3477	4607	5842	6279
NM_032343	CHCHD6	0.330468	0.0713134	145	233	472	573
NM_018226	RNPEPL1	0.330121	0.164948	1166	1603	1610	1952
NM_014623	MEA1	0.330073	0.194266	899	1251	2375	2898
NM_005911	MAT2A	0.329993	0.125659	3082	4095	4184	4795
NM_144617	HSPB6	0.329651	0.0592139	3010	4001	5332	5806
NM_030809	CSRNP2	0.328994	0.233005	693	977	1410	1800
NM_000610	CD44	0.328603	0.598705	20820	26714	59627	91409
NM_002537	OAZ2	0.328192	0.0799858	1093	1505	2622	2950
NM_015914	TXNDC11	0.327912	0.159716	1254	1716	1734	2089
NM_144628	TBC1D20	0.327791	0.261549	1702	2301	3067	3889
NM_000602	SERPINE1	0.327569	0.529975	346690	437368	355409	515786
NM_005659	UFD1L	0.327412	0.0592356	301	449	826	961
NM_032890	DISP1	0.327246	0.26005	91	155	495	680
NM_001011553	SEPT7	0.327196	0.197664	1039	1433	2371	2900
NM_002808	PSMD2	0.327147	0.033286	6790	8844	15410	16188
NM_033517	SHANK3	0.327013	0.265025	52	97	239	349
NM_002072	GNAQ	0.326981	0.101644	1345	1834	2427	2778
NM_001143887	COPS2	0.32673	0.221516	649	917	1452	1837
NM_001320	CSNK2B	0.326162	0.0934167	1545	2094	4396	4922
NM_014345	ZNF318	0.325784	0.11396	798	1114	1418	1669
NM_015411	SUMF2	0.325591	0.11916	1647	2226	5690	6447
NM_021158	TRIB3	0.325197	1.16279	716	1005	886	2176
NM_012479	YWHAG	0.32509	0.266443	11087	14304	12750	15767
NM_024092	TMEM109	0.32475	0.0317617	1400	1903	3273	3540
NM_052880	PIK3IP1	0.324713	0.593535	121	198	1504	2449
NM_032296	FLYWCH1	0.324637	0.203503	835	1162	2032	2508
NM_001128217	PSIP1	0.324574	0.289963	468	674	584	810
NM_020690	ANKHD1-EIF4EBP3	0.324494	0.081991	1746	2353	3492	3902
NM_014966	DHX30	0.32394	0.0223556	2953	3912	4078	4357
NM_001169117	STIM2	0.323056	0.543293	261	393	491	817
NM_001923	DDB1	0.322769	0.138993	8032	10399	16437	18556
NM_006817	ERP29	0.322557	0.0261737	1183	1617	2972	3211
NM_006575	MAP4K5	0.32254	0.136099	1015	1397	1886	2229
NM_014838	ZBED4	0.321919	0.0497329	972	1340	1298	1468
NM_134268	CYGB	0.321633	0.816582	196	303	389	791
NM_207318	FAM199X	0.321579	0.130982	472	678	905	1100
NM_001195291	SERPINB6	0.321523	0.194782	2322	3093	5403	6455
NM_052937	PCMTD1	0.32145	0.467861	246	372	871	1333
NM_004595	SMS	0.321207	0.0490429	520	742	942	1081
NM_018060	IARS2	0.320954	0.355241	1816	2438	4305	5771
NM_001202858	ECM1	0.320728	0.478808	2581	3425	6682	9663
NM_015695	BRPF3	0.320362	0.31654	1119	1531	1855	2481
NM_033004	NLRP1	0.319953	0.104789	1010	1388	1123	1327
NM_001134693	OST4	0.319798	0.0355386	1239	1687	3531	3821
NM_053025	MYLK	0.319663	0.32551	2111	2817	11278	14551
NM_001005743	NUMB	0.319057	0.527745	2053	2741	5798	8695
NM_006918	SC5D	0.318666	0.368935	612	863	1674	2329
NM_152293	TADA2B	0.318549	0.193259	494	706	801	1022
NM_004763	ITGB1BP1	0.318149	0.183498	616	868	1672	2050
NM_001034173	ALDH1L2	0.318054	0.481288	1239	1685	2739	4050
NM_018206	VPS35	0.317885	0.0254136	1789	2398	4943	5268
NM_004181	UCHL1	0.31785	0.0764773	2009	2682	9323	10164
NM_000700	ANXA1	0.317688	0.105552	14512	18559	29718	32576
NM_005470	ABI1	0.317413	0.121261	1278	1735	2529	2930
NM_000660	TGFB1	0.317287	0.636856	4834	6297	3413	5582
NM_005093	CBFA2T2	0.317064	0.241541	578	817	915	1198
NM_001243246	LEPRE1	0.316715	0.334258	4664	6078	5808	7625
NM_003453	ZMYM2	0.316628	0.458128	728	1015	1416	2107
NM_004339	PTTG1IP	0.315941	0.767022	7776	10026	14401	25110
NM_007046	EMILIN1	0.315649	0.332924	2662	3517	6384	8358
NM_001288794	RMND5B	0.315397	0.137365	377	548	528	665
NM_001031723	DNAJB14	0.315397	0.101405	377	548	942	1120
NM_001160223	RNF170	0.315124	0.568121	275	410	562	943
NM_001162383	ARHGEF2	0.315054	0.407177	3149	4139	4371	6070
NM_000821	GGCX	0.314297	0.280906	1120	1526	2090	2717
NM_012307	EPB41L3	0.314101	0.0990816	3238	4250	5565	6222
NM_016429	COPZ2	0.313946	0.241345	901	1240	2065	2614
NM_001134999	FERMT2	0.313555	0.148721	3872	5057	3475	4065
NM_001282337	PLS3	0.313493	0.329545	8025	10324	14368	18528
NM_003139	SRPR	0.312562	0.121242	4425	5757	7019	7931
NM_001010881	C1orf167	0.312411	0.199	35	70	133	198
NM_030782	CLPTM1L	0.31241	0.670539	3064	4023	5047	8373
NM_001282707	PDIA6	0.312397	0.394611	5258	6814	6917	9434
NM_024490	ATP10A	0.312319	0.487681	2430	3212	2943	4362
NM_022774	EXO5	0.312303	0.0657121	180	279	322	401
NM_032320	BTBD10	0.312267	0.166765	860	1185	1123	1384
NM_002806	PSMC6	0.312261	0.168304	225	341	370	488
NM_001418	EIF4G2	0.311792	0.127709	17721	22516	31746	35314
NM_003791	MBTPS1	0.311533	0.174689	1634	2188	5569	6558
NM_001144	AMFR	0.311532	0.523542	3378	4421	6316	9429
NM_017905	TMCO3	0.311248	0.467417	2271	3006	6387	9172
NM_001080391	SP100	0.311197	0.121354	1252	1694	2749	3177
NM_022745	ATPAF1	0.310977	0.0207685	267	398	863	976
NM_024769	CLMP	0.310656	0.632585	3107	4073	10354	16527
NM_001135732	TOM1	0.310644	0.299497	2875	3777	4361	5625
NM_017747	ANKHD1	0.310382	0.094154	1720	2297	3290	3713
NM_207325	DPY19L3	0.310326	0.0355272	307	452	468	555
NM_000942	PPIB	0.310105	0.269977	11315	14444	15888	19639
NM_006868	RAB31	0.309953	0.173519	1677	2241	4423	5231
NM_012164	FBXW2	0.309629	0.0264348	1443	1939	3698	3972
NM_012156	EPB41L1	0.309334	0.512001	305	449	1955	2983
NM_003626	PPFIA1	0.308281	0.325131	1714	2286	2745	3647
NM_018686	CMAS	0.30815	0.130611	332	485	1019	1231
NM_020457	THAP11	0.308076	0.148511	382	552	649	813
NM_001128852	SRRT	0.307594	0.127913	2158	2854	2417	2817
NM_001286117	CCDC90B	0.307212	0.0474351	267	397	482	575
NM_030938	VMP1	0.307124	0.197468	1643	2193	3554	4296
NM_001164386	RAPGEF6	0.307095	0.353006	401	577	528	769
NM_207122	EXT2	0.307008	0.173834	3614	4707	7335	8586
NM_018890	RAC1	0.307001	0.360614	2672	3509	4180	5628
NM_001243177	ALDOA	0.306772	1.12096	26990	34024	45413	100078
NM_004703	RABEP1	0.306704	0.171567	1191	1610	3290	3915
NM_006823	PKIA	0.306621	0.457933	117	190	354	569
NM_000908	NPR3	0.306191	0.0831747	1662	2216	5089	5639
NM_002166	ID2	0.306115	0.610814	1733	2307	3180	5118
NM_013352	DSE	0.305935	0.13284	2696	3537	4365	5022
NM_005109	OXSR1	0.304611	0.444929	1628	2170	1759	2573
NM_152280	SYT11	0.304513	0.314971	315	461	1709	2290
NM_001078171	FAM127A	0.30449	0.051819	3141	4099	6954	7493
NM_015176	FBXO28	0.304464	0.257734	543	764	1242	1621
NM_004104	FASN	0.304226	0.0682173	4288	5551	10184	11024
NM_001933	DLST	0.304221	0.022405	1669	2222	3581	3839
NM_022159	ELTD1	0.304158	0.26851	591	827	1524	1987
NM_004956	ETV1	0.304013	0.222506	45	85	638	841
NM_001204514	KIFAP3	0.303961	0.216496	336	489	765	994
NM_012342	BAMBI	0.303517	0.348477	179	276	347	519
NM_014795	ZEB2	0.30312	0.345783	1707	2269	3319	4449
NM_007277	EXOC3	0.30308	0.0651379	898	1227	2333	2608
NM_006469	IVNS1ABP	0.303047	0.691935	818	1123	1362	2381
NM_031912	SYT15	0.302923	0.628644	1102	1491	358	645
NM_001008529	MXRA7	0.302794	0.831808	5069	6531	9558	17523
NM_007274	ACOT7	0.302704	0.435435	697	965	1385	2031
NM_002784	PSG9	0.302563	0.16206	83	141	231	316
NM_001130145	YAP1	0.302168	0.262919	3522	4575	7289	9072
NM_015631	TCTN3	0.302164	0.225925	569	797	1901	2388
NM_001344	DAD1	0.301881	0.0860992	4162	5383	8614	9466
NM_005063	SCD	0.301873	1.14328	1589	2116	9250	21033
NM_015353	KCTD2	0.301867	0.082644	925	1261	1853	2113
NM_016337	EVL	0.301731	0.209843	371	535	591	776
NM_005275	GNL1	0.30155	0.0354977	953	1297	2421	2649
NM_152531	XXYLT1	0.301522	0.558577	429	612	676	1115
NM_018075	ANO10	0.301434	0.258931	1211	1630	4141	5201
NM_005050	ABCD4	0.301173	0.348802	263	390	562	813
NM_001258277	TMEM200A	0.301109	0.0756875	1098	1484	4717	5209
NM_000302	PLOD1	0.300662	0.789694	9705	12337	15741	27850
NM_014415	ZBTB11	0.300357	0.193831	537	754	828	1055
NM_019099	FAM212B	0.300168	0.816365	316	461	208	445
NM_032509	MAK16	0.300084	0.174224	547	767	668	850
NM_001080412	ZBTB38	0.299888	0.343688	4148	5358	6166	8138
NM_014330	PPP1R15A	0.299797	0.131956	2067	2723	2510	2930
NM_001162429	PDCD6IP	0.299445	0.0627112	3036	3952	6095	6634
NM_001290184	NCSTN	0.299378	0.331181	2729	3563	7129	9303
NM_004326	BCL9	0.299222	0.109862	211	319	256	335
NM_022776	OSBPL11	0.299153	0.168434	460	652	680	861
NM_004263	SEMA4F	0.298985	0.218034	192	293	1215	1545
NM_005762	TRIM28	0.298316	0.134351	6812	8698	6836	7798
NM_001170464	CDK17	0.298054	0.376682	493	695	1212	1717
NM_005863	NET1	0.297553	0.0826647	2208	2898	4777	5299
NM_005842	SPRY2	0.297445	0.374233	829	1133	1158	1641
NM_001873	CPE	0.297101	0.993942	115	186	597	1333
NM_001114752	CD55	0.296902	0.651454	1417	1889	1019	1754
NM_001199942	DOPEY1	0.296825	0.0956885	334	484	834	994
NM_016115	ASB3	0.296815	0.160624	185	283	455	588
NM_004065	CDR1	0.296325	0.662192	1833	2419	1897	3211
NM_015332	NUDCD3	0.296313	0.0195108	1618	2145	5058	5366
NM_018117	WDR11	0.29577	0.158382	974	1319	2600	3087
NM_004092	ECHS1	0.295764	0.0696314	1033	1395	2851	3177
NM_020813	ZNF471	0.295142	0.33361	31	63	185	290
NM_206920	MAMDC4	0.295142	0.115996	31	63	44	74
NM_004911	PDIA4	0.294956	0.460502	4125	5311	4933	7087
NM_002746	MAPK3	0.294844	0.416411	2038	2677	5135	7151
NM_001037163	FAM220A	0.294798	0.0296692	339	490	522	612
NM_005697	SCAMP2	0.294579	0.170515	1320	1762	2342	2813
NM_012219	MRAS	0.29438	0.268332	2097	2751	5137	6462
NM_001256575	ENC1	0.29433	0.224458	2075	2723	3458	4261
NM_015946	PELO	0.293801	0.0644059	1131	1519	1913	2152
NM_183422	TSC22D1	0.293779	0.470464	2462	3212	4305	6246
NM_006660	CLPX	0.293746	0.0492334	458	647	778	902
NM_144710	SEPT10	0.293665	0.275977	506	710	1485	1948
NM_013402	FADS1	0.293617	0.261874	939	1272	4095	5155
NM_004152	OAZ1	0.293516	0.267076	12203	15384	23880	29325
NM_001270940	XPO6	0.293385	0.0290941	3485	4501	5935	6316
NM_005271	GLUD1	0.293368	0.311561	1275	1703	2647	3488
NM_013336	SEC61A1	0.293236	0.151526	12582	15852	21905	24861
NM_006782	ZFPL1	0.293061	0.14558	708	973	948	1161
NM_031940	TM2D2	0.29281	0.254768	635	878	1094	1433
NM_052854	CREB3L1	0.292438	0.326076	2439	3180	6882	8955
NM_000543	SMPD1	0.292117	0.186127	2766	3592	7443	8784
NM_001164747	RASSF8	0.292019	0.49979	1619	2140	2481	3726
NM_152608	SDE2	0.291991	0.479827	620	858	655	1026
NM_006703	NUDT3	0.291665	0.068066	333	481	701	828
NM_133471	PPP1R18	0.291586	0.0232636	5153	6586	8327	8769
NM_020755	SERINC1	0.291496	0.527854	3535	4558	7896	11776
NM_018948	ERRFI1	0.29122	1.41462	887	1203	1329	3815
NM_001453	FOXC1	0.291141	0.618827	213	320	204	383
NM_153818	PEX10	0.291124	0.0362561	389	555	1100	1242
NM_005819	STX6	0.291098	0.184311	870	1181	1468	1810
NM_001040437	C6orf48	0.290817	0.221434	788	1075	1759	2209
NM_003198	TCEB3	0.290816	0.174038	2126	2781	3080	3678
NM_001001668	ZNF470	0.290537	0.786784	117	188	256	527
NM_004750	CRLF1	0.290264	0.278266	5197	6635	5249	6645
NM_183419	RNF19A	0.290048	0.0263949	664	914	1148	1285
NM_001206946	PICALM	0.290003	0.492402	6538	8307	13000	18780
NM_022117	TSPYL2	0.289436	0.809637	635	876	1000	1919
NM_021623	PLEKHA2	0.289318	0.108349	562	781	1160	1372
NM_018184	ARL8B	0.289146	0.409032	806	1097	1728	2468
NM_018841	GNG12	0.289075	0.218571	4477	5730	8196	9874
NM_012248	SEPHS2	0.288956	0.0112737	925	1250	1506	1649
NM_021204	ENOPH1	0.288918	0.0770248	566	786	909	1065
NM_001287135	CDK14	0.288667	0.060503	1000	1346	1788	2011
NM_001080477	TENM3	0.288578	0.462607	4669	5968	10436	14815
NM_139072	DNER	0.288521	0.625098	70	121	1427	2379
NM_004768	SRSF11	0.288395	0.0228214	1380	1831	1915	2094
NM_001025604	ARRDC2	0.288364	0.283117	261	384	460	645
NM_001172435	RAB3GAP1	0.288174	0.0333657	2252	2935	4425	4754
NM_006701	TXNL4A	0.288092	0.122928	726	993	994	1196
NM_002966	S100A10	0.288077	1.25833	1592	2100	1776	4534
NM_033027	CSRNP1	0.28782	0.454942	1110	1486	742	1135
NM_005346	HSPA1B	0.287644	0.428162	2957	3821	2562	3660
NM_020444	KIAA1191	0.287473	0.614005	1888	2474	3731	5994
NM_017409	HOXC10	0.287337	0.0453566	493	690	2808	3079
NM_138778	DPH7	0.287177	0.226238	256	377	528	706
NM_002205	ITGA5	0.286996	0.522401	25439	31652	68821	99996
NM_013438	UBQLN1	0.286837	0.112852	3967	5084	6927	7784
NM_004343	CALR	0.286788	0.281099	33859	42013	44762	55202
NM_019887	DIABLO	0.286468	0.116375	478	670	932	1120
NM_000526	KRT14	0.286346	2.83914	4492	5738	275	2281
NM_006364	SEC23A	0.286239	0.179693	5117	6517	8350	9791
NM_001031698	PRPF40B	0.286105	0.349215	430	607	1121	1564
NM_001178078	STAT6	0.285966	0.0772397	2829	3656	9884	10771
NM_001098398	COPA	0.285497	0.185518	8479	10690	15450	18024
NM_003574	VAPA	0.285189	0.120921	972	1307	1761	2065
NM_001288634	FAM222B	0.28518	0.0299973	428	604	510	599
NM_006947	SRP72	0.284895	0.0306233	1348	1786	2508	2732
NM_032221	CHD6	0.284644	0.268451	963	1295	2086	2689
NM_001523	HAS1	0.284521	1.09147	717	979	732	1728
NM_020786	PDP2	0.284397	0.303701	276	403	460	654
NM_133443	GPT2	0.284157	0.552653	551	764	695	1140
NM_145011	ZNF25	0.283989	0.15132	164	252	324	427
NM_001261445	TXNRD1	0.283929	0.0409255	27611	34255	27285	28628
NM_001483	GBAS	0.283863	0.0790876	404	572	967	1131
NM_002276	KRT19	0.283755	0.518816	609	839	3144	4752
NM_018374	TMEM106B	0.283553	0.170588	338	485	1042	1292
NM_020531	APMAP	0.283308	0.163827	2595	3356	5187	6072
NM_002032	FTH1	0.283207	0.590643	14288	17847	53033	80908
NM_018405	COPRS	0.283125	0.169037	421	594	1443	1762
NM_016946	F11R	0.283095	0.524204	92	152	193	342
NM_002525	NRD1	0.282851	0.08679	3258	4185	6711	7412
NM_018467	USE1	0.282814	0.103174	221	329	476	590
NM_001174087	NCOA3	0.282064	0.210732	3468	4445	3521	4296
NM_000484	APP	0.282042	0.51739	13432	16778	24436	35659
NM_003795	SNX3	0.281991	0.342911	1625	2133	4791	6353
NM_015523	REXO2	0.281909	0.0522392	1736	2273	4299	4682
NM_175744	RHOC	0.281827	0.0699194	10766	13488	24128	25859
NM_015039	NMNAT2	0.281724	0.852897	343	491	1739	3364
NM_001270998	ZFAND2B	0.28158	0.0569732	423	596	851	987
NM_001135101	CRELD2	0.281397	0.150791	641	879	1092	1333
NM_020771	HACE1	0.281368	0.213212	196	295	414	558
NM_001290264	SLC35E2B	0.281106	0.265808	967	1297	1930	2490
NM_001003787	STRADA	0.281076	0.0391545	401	567	969	1103
NM_001284246	SIPA1L1	0.280794	0.592395	3161	4058	7416	11575
NM_000623	BDKRB2	0.280788	0.445317	171	261	911	1370
NM_006582	GMEB1	0.280734	0.2198	363	517	516	688
NM_199360	TPD52L2	0.280555	0.147256	4598	5847	8200	9406
NM_001143993	RASSF7	0.280402	0.389958	100	163	42	85
NM_001271427	EMC1	0.280257	0.206842	2874	3698	5567	6702
NM_001008530	LGMN	0.279844	0.519869	1783	2329	2974	4505
NM_002037	FYN	0.279755	0.283226	1244	1648	1793	2347
NM_014810	CEP350	0.279442	0.239147	1264	1673	2015	2549
NM_001256012	MYH10	0.279423	0.116243	3233	4144	3540	4048
NM_001258328	HMHA1	0.279339	0.346462	147	228	333	499
NM_152769	C19orf26	0.279316	0.22151	34	67	81	131
NM_001105	ACVR1	0.279263	0.367436	1035	1382	1749	2427
NM_145861	EDARADD	0.279217	0.758383	19528	24234	22030	38007
NM_006826	YWHAQ	0.2792	0.0503176	3740	4775	11263	12024
NM_205855	FAM180A	0.279051	0.507235	3294	4219	3899	5815
NM_003516	HIST2H2AA3	0.278512	0.220837	11124	13898	6690	8102
NM_001040874	HIST2H2AA4	0.278512	0.220837	11124	13898	6690	8102
NM_000961	PTGIS	0.278293	0.33994	2354	3043	3955	5257
NM_002647	PIK3C3	0.278031	0.26391	572	788	1044	1379
NM_015024	XPO7	0.277565	0.237994	1836	2392	3379	4205
NM_006930	SKP1	0.277499	0.30544	1019	1360	2325	3063
NM_005952	MT1X	0.277439	0.347784	137	214	237	366
NM_007235	XPOT	0.277046	0.313573	1331	1755	2300	3048
NM_173469	UBE2Q2	0.277043	0.403104	657	897	1599	2281
NM_024881	SLC35E1	0.277036	0.557361	2818	3620	4376	6737
NM_001145	ANG	0.276603	0.829395	140	218	291	610
NM_000281	PCBD1	0.276527	0.237873	255	373	990	1288
NM_006197	PCM1	0.276377	0.293136	1198	1586	2787	3621
NM_005953	MT2A	0.276352	0.102028	11581	14439	19378	21284
NM_001006610	SIAH1	0.276254	0.0831466	196	294	324	408
NM_000276	OCRL	0.276135	0.375814	939	1257	2219	3072
NM_001012984	C16orf86	0.276043	0.399222	27	56	46	92
NM_001287810	CYFIP1	0.275993	0.150764	4190	5323	8797	10103
NM_001287	CLCN7	0.275627	0.157397	1931	2508	4111	4817
NM_006000	TUBA4A	0.275221	0.520311	591	811	888	1407
NM_004715	CTDP1	0.275129	0.260699	379	536	686	924
NM_003435	ZNF134	0.275111	0.596505	188	283	372	654
NM_016039	C14orf166	0.275109	0.0972314	519	718	1113	1309
NM_001286635	C6orf89	0.27506	0.25856	1856	2413	5638	7031
NM_000199	SGSH	0.274973	0.303729	672	915	1576	2102
NM_002629	PGAM1	0.274107	0.937214	4842	6123	9192	18133
NM_003670	BHLHE40	0.273959	1.12568	3132	4003	4808	10922
NM_006044	HDAC6	0.273849	0.0856503	361	512	840	994
NM_000462	UBE3A	0.273661	0.114048	1141	1511	2036	2364
NM_001135653	PABPC4	0.273623	0.364086	2200	2841	3471	4706
NM_212482	FN1	0.273531	0.966195	506809	615321	1317820	2581010
NM_001256196	ARAF	0.27353	0.172046	1282	1689	2148	2590
NM_014780	CUL7	0.273441	0.142605	1827	2374	3602	4192
NM_001096	ACLY	0.273105	0.352591	11118	13839	32548	42278
NM_004571	PKNOX1	0.272896	0.0782092	578	793	1083	1259
NM_014365	HSPB8	0.272755	0.101491	4743	5995	4748	5336
NM_018142	INTS10	0.272718	0.110277	727	984	1356	1595
NM_032603	LOXL3	0.272442	0.428186	6299	7913	15616	21532
NM_014389	PELP1	0.272167	0.115509	1288	1695	1830	2135
NM_005542	INSIG1	0.271867	0.404759	1667	2171	3997	5553
NM_014808	FARP2	0.271603	0.135189	357	506	717	885
NM_001077416	TMEM231	0.271549	0.20697	153	235	537	708
NM_001202543	CUX1	0.271523	0.236963	2726	3492	3194	3978
NM_153615	RGL4	0.271154	0.355625	118	187	225	351
NM_003565	ULK1	0.271133	0.657388	464	645	1065	1837
NM_001092	ABR	0.27086	0.477575	3783	4801	7185	10368
NM_001012329	CTNNBIP1	0.270642	0.137249	232	341	489	619
NM_152400	C4orf32	0.270551	0.202911	78	131	77	124
NM_014435	NAAA	0.270545	0.392881	329	469	861	1253
NM_001270975	IST1	0.270442	0.0478577	1188	1567	2111	2340
NM_001130004	ACTN1	0.269806	0.369067	27129	33336	44712	58596
NM_006578	GNB5	0.269786	0.216425	449	625	1747	2187
NM_001010924	FAM171A1	0.268919	0.391943	1256	1651	2706	3765
NM_152715	TBCEL	0.268034	0.587509	163	248	327	577
NM_001037164	ARL4A	0.267947	0.130181	189	283	283	372
NM_001540	HSPB1	0.267682	0.324109	3670	4651	13170	16939
NM_001270528	RNF111	0.267348	0.0189117	810	1086	1140	1270
NM_001286514	ATF7IP	0.267225	0.333652	1369	1791	2273	3055
NM_001256798	NOL4L	0.267128	0.613504	362	511	742	1264
NM_005502	ABCA1	0.266948	0.531899	1335	1748	4265	6456
NM_001198974	TMEM110-MUSTN1	0.266869	0.236135	323	460	707	935
NM_001002262	ZFYVE27	0.266866	0.291388	672	910	1083	1455
NM_006801	KDELR1	0.266807	0.263384	4222	5329	7663	9532
NM_004645	COIL	0.266535	0.0906951	181	272	275	353
NM_001033930	UBA52	0.266436	0.116667	1946	2511	3662	4185
NM_001282679	GAPVD1	0.266284	0.0782509	1536	1999	2695	3026
NM_000212	ITGB3	0.266193	0.203584	1907	2462	14071	16641
NM_014819	PJA2	0.266167	0.518548	3015	3837	5187	7747
NM_018994	FBXO42	0.266119	0.08223	410	573	851	1004
NM_014680	KIAA0100	0.265826	0.397767	7088	8844	14963	20214
NM_014674	EDEM1	0.265672	0.539293	2596	3317	4920	7462
NM_000186	CFH	0.265486	0.0855511	421	587	663	795
NM_001204086	NBL1	0.265406	0.407372	1295	1696	4282	5950
NM_002539	ODC1	0.265292	0.0476671	1954	2519	1660	1856
NM_002314	LIMK1	0.265067	0.300433	2418	3095	7399	9447
NM_001283129	TANGO2	0.265035	0.0534036	593	808	1682	1887
NM_002147	HOXB5	0.26483	0.0557658	72	122	202	261
NM_024887	DHDDS	0.264761	0.0214951	1369	1788	2739	2957
NM_003878	GGH	0.264446	0.332854	1019	1348	2462	3299
NM_002751	MAPK11	0.26403	0.0509633	115	182	385	468
NM_001040118	ARAP1	0.263867	0.183232	1723	2229	3049	3665
NM_018715	RCC2	0.263782	0.0763847	1687	2184	2057	2327
NM_002898	RBMS2	0.263427	0.198573	1596	2070	2013	2477
NM_005899	NBR1	0.263411	0.151059	1673	2166	4459	5192
NM_001128429	SMARCAD1	0.263236	0.0318074	390	546	701	808
NM_012096	APPL1	0.26281	0.117441	785	1051	1260	1494
NM_182905	WASH1	0.262584	0.0161597	207	306	393	466
NM_001166136	EVC2	0.262536	0.485943	298	426	368	601
NM_001165928	DAG1	0.262441	0.62201	3194	4048	6177	9872
NM_001015053	HDAC5	0.262428	0.0263366	1265	1655	2924	3161
NM_152787	TAB3	0.262371	0.393722	439	609	1177	1689
NM_002415	MIF	0.26215	0.885797	1997	2567	2810	5480
NM_181523	PIK3R1	0.26188	0.285947	478	659	1204	1604
NM_016451	COPB1	0.261622	0.345611	5149	6447	6936	9146
NM_020230	PPAN	0.261433	0.103582	611	829	672	815
NM_032847	C8orf76	0.261209	0.050679	217	319	322	397
NM_030648	SETD7	0.260606	0.0789576	3777	4760	8285	9066
NM_001258438	TARS	0.260599	0.249185	2662	3387	5372	6663
NM_019613	WDR45B	0.260417	0.197139	1282	1674	1845	2275
NM_001099694	ZNF578	0.260411	0.717858	28	57	166	340
NM_014876	JOSD1	0.260144	0.228888	1619	2094	1707	2157
NM_021928	SPCS3	0.25965	0.197332	2539	3233	3658	4418
NM_001290318	ZNF304	0.259631	0.363544	167	252	395	591
NM_015938	NMD3	0.259287	0.0395898	693	932	1206	1359
NM_001290261	ZNF337	0.259243	0.279828	176	264	364	518
NM_001008215	COA5	0.259123	0.409974	122	191	160	268
NM_003383	VLDLR	0.258897	2.25963	895	1187	564	3004
NM_002633	PGM1	0.258872	0.6484	1829	2353	2676	4440
NM_145806	ZNF511	0.258794	0.0145787	231	337	420	495
NM_173872	CLCN3	0.258701	0.106091	977	1290	2423	2782
NM_004819	SYMPK	0.258252	0.0912516	1925	2471	3664	4115
NM_025010	KLHL18	0.258161	0.0128001	878	1165	1610	1760
NM_001171979	ZNF829	0.258107	0.280402	46	84	100	163
NM_182922	HEATR3	0.25789	0.0301988	273	392	478	564
NM_001270476	PPP2R5D	0.257801	0.335046	1571	2031	3196	4257
NM_001281	TBCB	0.257734	0.131674	1242	1621	2924	3397
NM_001153484	SCOC	0.257693	0.369173	652	879	1416	1983
NM_007014	WWP2	0.257628	0.124542	1392	1808	1982	2320
NM_031480	RIOK1	0.257571	0.128238	283	405	453	573
NM_078483	SLC36A1	0.257074	0.229897	862	1144	1820	2296
NM_014213	HOXD9	0.256953	0.184334	64	110	143	209
NM_002076	GNS	0.256671	0.445283	3150	3978	8402	11826
NM_016139	CHCHD2	0.256664	0.102801	1731	2228	3386	3841
NM_000598	IGFBP3	0.256584	2.33739	48844	59187	22127	113754
NM_178564	NRBP2	0.256024	0.403952	600	812	2269	3200
NM_174907	PPP4R2	0.25578	0.188305	249	360	389	518
NM_015308	FNBP4	0.255704	0.190887	789	1051	982	1238
NM_001167608	RHBDD1	0.255145	0.0114875	587	795	1404	1542
NM_174916	UBR1	0.254924	0.132389	749	1000	1709	2022
NM_001286050	FAM168A	0.254727	0.215077	1597	2059	3169	3889
NM_002868	RAB5B	0.254664	0.142699	2448	3110	5299	6111
NM_001042603	KDM5A	0.254388	0.27829	1462	1891	2593	3342
NM_001114618	MGAT1	0.254028	0.0343645	4116	5153	5894	6296
NM_001136223	RCOR3	0.253823	0.084136	323	456	782	928
NM_018917	PCDHGA4	0.253456	0.179981	3109	3919	7002	8238
NM_020772	NUFIP2	0.253033	0.151709	2190	2789	3296	3869
NM_018926	PCDHGB6	0.252657	0.0461693	2981	3760	6241	6713
NM_015199	ANKRD28	0.252412	0.0882532	1431	1850	2048	2336
NM_004157	PRKAR2A	0.252332	0.0695489	725	968	1258	1444
NM_001243952	KIF2A	0.252072	0.255338	556	754	790	1052
NM_021632	ZNF350	0.25205	0.956444	100	160	110	277
NM_004318	ASPH	0.252	0.439867	9307	11449	24226	33513
NM_007175	ERLIN2	0.251843	0.0400824	1041	1364	2726	2981
NM_003022	SH3BGRL	0.251582	0.0479577	480	657	1472	1654
NM_001135021	ELMOD3	0.251527	0.0727632	233	338	603	721
NM_013327	PARVB	0.251197	0.021902	751	1000	1524	1680
NM_005475	SH2B3	0.251175	0.319694	3190	4012	8466	10928
NM_001202559	CHURC1-FNTB	0.251137	0.0854768	888	1172	1666	1911
NM_020728	ESYT2	0.251111	0.55636	2446	3100	6183	9445
NM_001008895	CUL4A	0.251085	0.0763837	2315	2939	5066	5588
NM_014310	RASD2	0.250791	0.55091	679	909	2903	4495
NM_006509	RELB	0.250717	0.187438	240	347	399	530
NM_006311	NCOR1	0.250445	0.0376584	3415	4285	7008	7477
NM_001520	GTF3C1	0.250227	0.115043	3744	4686	7412	8331
NM_001286563	GRAMD1B	0.250173	0.293549	1863	2381	3151	4081
NM_001135049	JDP2	0.250119	0.176976	987	1295	1828	2224
NM_015995	KLF13	0.25004	0.28957	1574	2024	3128	4041
NM_002086	GRB2	0.250029	0.242932	3056	3845	4617	5721
NM_012084	GLUD2	0.249746	0.379322	1716	2199	3157	4336
NM_001242614	CD99L2	0.249311	0.553219	1591	2044	3737	5758
NM_001127671	LIFR	0.249075	0.0205518	373	519	782	889
NM_003903	CDC16	0.248954	0.148123	1224	1589	2674	3150
NM_018913	PCDHGA10	0.248807	0.0383787	2994	3766	6445	6891
NM_022082	SLC17A9	0.248787	0.274831	828	1095	1017	1355
NM_001198953	ZFYVE21	0.248678	0.064084	619	832	1381	1573
NM_022338	C11orf24	0.248659	0.155483	2611	3297	3916	4588
NM_022822	KLC2	0.248626	0.188049	1388	1792	1454	1798
NM_018295	TMEM140	0.248625	0.247357	325	457	599	806
NM_194314	ZBTB41	0.248603	0.127686	434	597	720	884
NM_006628	ARPP19	0.248472	0.23121	1613	2070	3086	3832
NM_018918	PCDHGA5	0.247898	0.0456147	2964	3727	6214	6682
NM_078481	CD97	0.24786	0.164579	3263	4092	7331	8527
NM_001243794	CHST12	0.247771	0.0826389	252	362	589	710
NM_006277	ITSN2	0.247257	0.181364	603	811	1050	1311
NM_018914	PCDHGA11	0.247246	0.0397435	3239	4061	6703	7168
NM_000176	NR3C1	0.246695	0.458387	2910	3658	3945	5688
NM_032288	FYTTD1	0.246629	0.0472088	1028	1343	1776	1980
NM_080391	PTP4A2	0.246475	0.269346	2669	3363	3483	4425
NM_032790	ORAI1	0.246474	0.151814	492	670	751	935
NM_017755	NSUN2	0.246414	0.18493	1173	1523	1861	2275
NM_000528	MAN2B1	0.2464	0.311448	875	1152	1524	2046
NM_018912	PCDHGA1	0.246399	0.0465639	2936	3689	6189	6660
NM_018920	PCDHGA7	0.246044	0.0417422	2990	3754	6387	6846
NM_014983	HMGXB3	0.246024	0.33232	2037	2588	3860	5107
NM_016573	GMIP	0.245988	0.671795	270	385	414	760
NM_020732	ARID1B	0.245863	0.0955399	1449	1864	2666	3030
NM_004357	CD151	0.245828	0.485941	15122	18395	36260	51598
NM_020447	FAM219B	0.245823	0.234837	606	814	1903	2405
NM_001018006	TPM1	0.245619	0.344604	35579	42892	49994	64369
NM_004622	TSN	0.245589	0.0380185	1135	1475	1857	2054
NM_024297	PHF23	0.245505	0.218435	782	1035	1747	2190
NM_181575	AUP1	0.245412	0.0104468	2671	3363	4968	5240
NM_016240	SCARA3	0.245253	0.0992943	2596	3271	5176	5797
NM_018919	PCDHGA6	0.245112	0.0404336	2969	3726	6289	6737
NM_004394	DAP	0.244796	0.594151	4922	6098	4902	7721
NM_080704	TRPV1	0.244584	0.470488	71	119	121	218
NM_005082	TRIM25	0.244449	0.182636	2178	2758	3702	4425
NM_007283	MGLL	0.244413	0.222235	9904	12108	10144	12209
NM_005934	MLLT1	0.244314	0.210066	1496	1920	1645	2055
NM_017994	TMEM248	0.24404	0.242541	2128	2696	4118	5115
NM_017488	ADD2	0.24404	0.29049	219	318	2616	3399
NM_175736	FMNL3	0.244014	0.322578	2446	3085	5486	7153
NM_018929	PCDHGC5	0.24394	0.0943149	3001	3762	6470	7188
NM_032800	C1orf198	0.243621	0.0426612	4119	5120	4673	5046
NM_003274	TRAPPC10	0.243605	0.0998406	1500	1924	2743	3124
NM_006367	CAP1	0.243578	0.0692868	6378	7853	15435	16621
NM_001198879	ATP5J2-PTCD1	0.243482	0.0643145	1148	1489	1974	2218
NM_173854	SLC41A1	0.243474	0.230033	2057	2608	2103	2640
NM_020226	PRDM8	0.243467	0.0149173	148	224	376	447
NM_001282858	GON4L	0.24331	0.0479155	1132	1469	2011	2233
NM_000852	GSTP1	0.24324	0.239788	3961	4927	9556	11652
NM_015146	SEPT8	0.243154	0.220987	1378	1773	2949	3641
NM_018489	ASH1L	0.242792	0.291558	1709	2180	3429	4425
NM_004637	RAB7A	0.242475	0.14813	8021	9827	12991	14804
NM_020839	WDR48	0.242354	0.170583	297	419	884	1105
NM_139283	PPTC7	0.242345	0.347727	484	658	439	645
NM_014613	FAF2	0.242276	0.0332144	1032	1344	2065	2268
NM_001024660	KALRN	0.241855	0.661854	4	19	343	634
NM_014762	DHCR24	0.240943	0.248027	1620	2068	4459	5549
NM_014943	ZHX2	0.240853	0.0708301	416	571	876	1024
NM_015497	TMEM87A	0.240714	0.118409	836	1099	1410	1665
NM_007013	WWP1	0.240695	0.150966	309	434	636	799
NM_020436	SALL4	0.240364	0.428885	8	29	69	131
NM_018922	PCDHGB1	0.240297	0.0389097	2947	3687	6187	6623
NM_080388	S100A16	0.240269	0.209201	5802	7141	16021	18989
NM_198722	AMIGO3	0.23993	0.570323	55	96	94	187
NM_006371	CRTAP	0.239912	0.187245	3834	4762	8761	10318
NM_001155	ANXA6	0.239851	0.0328712	12594	15294	33644	35036
NM_145185	MAP2K7	0.23982	0.255992	666	886	873	1157
NM_001846	COL4A2	0.239736	0.45368	20590	24851	16681	23390
NM_001271685	SLC35A3	0.239719	0.193314	392	540	626	810
NM_001164579	C16orf52	0.239657	0.173929	193	283	335	447
NM_001281956	CSMD2	0.239262	0.97122	300	422	688	1501
NM_016255	FAM8A1	0.239129	0.49412	276	391	653	1033
NM_005655	KLF10	0.239083	0.198574	1729	2199	2437	2980
NM_001288653	CLTC	0.239073	0.105449	15370	18606	32979	36114
NM_004443	EPHB3	0.238727	0.655232	115	179	158	312
NM_018915	PCDHGA2	0.238718	0.0600686	3031	3785	6455	7005
NM_001142776	CHAC1	0.238681	0.679458	256	365	378	702
NM_018924	PCDHGB3	0.238632	0.0527558	3004	3752	6251	6754
NM_005345	HSPA1A	0.23843	0.398357	2969	3709	2724	3806
NM_003584	DUSP11	0.238292	0.173366	294	414	512	662
NM_018145	RMDN3	0.238148	0.198784	885	1158	1753	2168
NM_007184	NISCH	0.237994	0.210076	1095	1418	4105	4987
NM_021922	FANCE	0.237886	0.357544	284	401	129	214
NM_003692	TMEFF1	0.237861	0.310357	121	187	202	309
NM_001098784	FAM89B	0.23779	0.69086	739	976	2597	4440
NM_005966	NAB1	0.237751	0.171216	380	524	551	708
NM_022902	SLC30A5	0.237744	0.328615	592	792	715	1006
NM_005633	SOS1	0.237486	0.372375	756	997	1269	1789
NM_006555	YKT6	0.237243	0.102717	3489	4336	6380	7131
NM_017432	PTOV1	0.236782	0.471483	877	1147	1549	2318
NM_004939	DDX1	0.236626	0.053002	1656	2106	2864	3155
NM_012216	MID2	0.236514	0.277795	471	639	1077	1434
NM_001252226	PLK2	0.236473	0.0547349	1497	1911	1876	2098
NM_001964	EGR1	0.236176	0.607455	1288	1654	1327	2192
NM_001797	CDH11	0.236173	0.280695	6656	8147	8633	10845
NM_024656	COLGALT1	0.235911	0.113425	6983	8538	11297	12595
NM_001048249	SMIM15	0.235664	0.037399	480	650	757	872
NM_001722	POLR3D	0.235595	0.104682	931	1213	984	1170
NM_005730	CTDSP2	0.235402	0.223482	3219	4004	4365	5344
NM_006965	ZNF24	0.235373	0.205013	915	1193	1150	1453
NM_018916	PCDHGA3	0.235352	0.0421961	2987	3723	6345	6804
NM_022450	RHBDF1	0.235248	0.31446	928	1209	2146	2852
NM_153816	SNX14	0.235234	0.309035	558	748	1135	1540
NM_145911	ZNF23	0.235038	0.0813551	161	240	347	434
NM_001145442	POTEM	0.234766	0.166643	308	431	227	312
NM_025099	CTC1	0.234728	0.0729193	209	303	437	534
NM_003580	NSMAF	0.234666	0.211992	863	1128	1994	2477
NM_004626	WNT11	0.234636	1.52952	17	39	114	420
NM_016107	ZFR	0.234606	0.21453	2637	3297	4881	5924
NM_001040664	PPAN-P2RY11	0.234423	0.168744	679	899	747	941
NM_018263	ASXL2	0.234402	0.111507	1179	1518	1845	2146
NM_012104	BACE1	0.234184	0.319958	2665	3330	5511	7172
NM_001005333	MAGED1	0.234018	0.110693	10847	13148	18118	20035
NM_020824	ARHGAP21	0.233986	0.140848	2653	3315	5368	6181
NM_015380	SAMM50	0.233914	0.0724185	620	825	1131	1307
NM_032088	PCDHGA8	0.23358	0.0468129	2999	3733	6260	6736
NM_005514	HLA-B	0.23356	0.550562	4252	5245	7507	11382
NM_001128431	SLC39A14	0.233418	0.658545	4382	5401	4340	7164
NM_001278549	PDK1	0.233036	1.17213	638	847	514	1307
NM_004124	GMFB	0.233036	0.140553	638	847	1714	2039
NM_014686	KIAA0355	0.232822	0.366454	379	521	520	765
NM_001242854	ARFIP2	0.23264	0.139905	1412	1802	2221	2617
NM_003953	MPZL1	0.232372	0.454848	2500	3126	3895	5604
NM_015898	ZBTB7A	0.232073	0.113739	1172	1507	1633	1911
NM_004521	KIF5B	0.232045	0.221567	5527	6771	7397	8946
NM_015638	TRPC4AP	0.231816	0.056104	2534	3166	6538	7074
NM_001031692	LRRC17	0.231715	1.10783	15	36	83	240
NM_001001992	USP16	0.231597	0.0718651	483	652	1029	1194
NM_032849	MEDAG	0.231278	0.656246	2032	2556	3991	6590
NM_014329	EDC4	0.231172	0.245325	1501	1909	1994	2534
NM_017730	QRICH1	0.231081	0.0715768	2015	2535	3153	3508
NM_001080497	MEGF9	0.23107	0.0250238	385	528	934	1055
NM_001136195	TNPO2	0.231031	0.157268	3755	4638	6081	7063
NM_014584	ERO1L	0.230963	1.85241	1107	1426	1716	6599
NM_001080392	KIAA1147	0.230909	0.860424	280	394	638	1296
NM_020184	CNNM4	0.230871	0.80927	363	500	559	1105
NM_015251	ATMIN	0.230652	0.46392	713	939	1535	2286
NM_015641	TES	0.230391	0.530788	945	1226	653	1059
NM_030641	APOL6	0.230389	0.267226	416	567	628	854
NM_003257	TJP1	0.230205	0.161602	3975	4900	6208	7229
NM_001281460	SLC35C2	0.230048	0.0513733	972	1259	1664	1865
NM_001802	CDR2	0.229613	0.14082	1542	1957	1739	2068
NM_016441	CRIM1	0.228962	0.091299	26325	31458	31471	34142
NM_001128933	SYNPO2	0.228842	0.160715	1424	1812	4290	5033
NM_022648	TNS1	0.228674	0.396278	14909	17926	31748	42511
NM_004578	RAB4A	0.228584	0.0929031	411	560	913	1081
NM_001145365	ZNF652	0.228383	0.283214	469	633	651	893
NM_003246	THBS1	0.22838	0.528737	347428	409209	309624	449118
NM_005526	HSF1	0.228329	0.216297	1771	2234	3436	4211
NM_001031725	DDX59	0.228259	0.0520958	210	303	366	447
NM_003405	YWHAH	0.228154	0.0336477	3716	4582	5852	6249
NM_019556	MOSPD1	0.227837	0.0730728	290	406	553	665
NM_001146213	TBC1D15	0.227467	0.106994	371	509	659	802
NM_001195555	CLINT1	0.227439	0.140823	709	932	1300	1564
NM_016073	HDGFRP3	0.227353	0.684144	639	845	690	1238
NM_022916	VPS33A	0.227092	0.133866	338	467	834	1020
NM_002715	PPP2CA	0.227082	0.128221	2024	2539	3076	3560
NM_001130103	COL13A1	0.226767	0.10299	551	735	1641	1906
NM_006019	TCIRG1	0.22665	0.055657	1574	1992	4330	4726
NM_144664	FAM76B	0.226518	0.208657	72	119	129	194
NM_003824	FADD	0.22614	0.0699604	801	1045	1044	1209
NM_025158	RUFY1	0.225734	0.364112	901	1168	1348	1885
NM_002660	PLCG1	0.225712	0.155108	2164	2706	4463	5211
NM_001659	ARF3	0.225615	0.0341533	3786	4658	7489	7961
NM_001012508	SPRN	0.225577	0.0888101	50	88	231	301
NM_000416	IFNGR1	0.225512	0.514943	427	579	724	1155
NM_001171167	CAMTA2	0.225392	0.185602	1302	1659	2410	2922
NM_001286706	UFM1	0.225092	0.30349	817	1064	1556	2076
NM_018447	EMC3	0.224925	0.0666713	1022	1316	2945	3272
NM_018923	PCDHGB2	0.224769	0.0620679	3016	3731	6231	6776
NM_001493	GDI1	0.224725	0.341177	4837	5913	7909	10373
NM_001728	BSG	0.224625	0.270248	6402	7780	13620	16872
NM_019004	ANKIB1	0.224276	0.215738	1631	2058	4124	5029
NM_000944	PPP3CA	0.224249	0.660358	1199	1532	1801	3050
NM_018928	PCDHGC4	0.224091	0.0418565	2980	3686	6179	6628
NM_001171506	MCFD2	0.224046	0.466312	6481	7871	20742	29268
NM_002865	RAB2A	0.22401	0.34983	2131	2663	3623	4859
NM_015382	HECTD1	0.22383	0.215363	5134	6264	8294	9968
NM_018921	PCDHGA9	0.223654	0.0404082	3055	3775	6251	6697
NM_004886	APBA3	0.223645	0.0360234	170	250	364	440
NM_002192	INHBA	0.223626	0.638827	11997	14417	18613	29619
NM_015577	RAI14	0.22355	0.152187	4282	5245	11621	13301
NM_032429	LZTS2	0.223178	0.112856	1410	1788	2963	3397
NM_000786	CYP51A1	0.223107	0.091154	587	778	1653	1904
NM_001105192	TLE3	0.22302	0.776366	666	876	595	1146
NM_006289	TLN1	0.222929	0.173522	30957	36784	68447	78141
NM_198066	GNPNAT1	0.222922	0.265488	990	1275	1046	1383
NM_001204088	MINOS1-NBL1	0.222824	0.390781	1412	1790	4444	6100
NM_012238	SIRT1	0.222756	0.725899	295	411	250	495
NM_005898	CAPRIN1	0.222523	0.0404531	5700	6933	11045	11715
NM_001172640	CELF1	0.222044	0.102367	3161	3898	5143	5773
NM_001142674	CHID1	0.221755	0.272777	1102	1411	2726	3495
NM_001195072	TMEM184B	0.221711	0.176595	4280	5236	5494	6480
NM_198563	TMEM110	0.221707	0.167726	915	1182	1986	2394
NM_005642	TAF7	0.221389	0.519115	2125	2651	2444	3721
NM_005778	RBM5	0.221371	0.0947219	1346	1708	2283	2606
NM_001287742	FDFT1	0.221252	0.177887	1393	1765	4767	5645
NM_002659	PLAUR	0.221061	1.05377	4779	5829	5155	11129
NM_001748	CAPN2	0.22104	0.26871	13044	15629	44142	53979
NM_001127666	GSN	0.220993	0.203508	4438	5422	21786	25630
NM_174921	SMIM14	0.220987	0.47776	752	981	1520	2286
NM_019096	GTPBP2	0.220879	0.600334	1559	1966	1512	2473
NM_021198	CTDSP1	0.220826	0.0736846	1616	2035	2433	2732
NM_001010875	SLC25A30	0.220776	0.0106222	454	611	665	758
NM_015352	POFUT1	0.22057	0.137897	1770	2221	3575	4148
NM_015306	USP24	0.220404	0.168159	1562	1969	3117	3706
NM_001099661	EIF3CL	0.220249	0.0205481	6202	7519	13229	13804
NM_001267574	EIF3C	0.219789	0.0204248	6204	7519	13235	13809
NM_006141	DYNC1LI2	0.219474	0.0510299	3064	3775	7890	8477
NM_001242875	ELP2	0.219304	0.269597	928	1196	1888	2444
NM_001035254	FAM102A	0.218905	0.224565	1119	1429	3217	3972
NM_007289	MME	0.218897	0.169018	758	987	5149	6050
NM_001150	ANPEP	0.218393	0.466897	5730	6949	25224	35537
NM_014000	VCL	0.218117	0.0264484	10649	12771	22656	23580
NM_004184	WARS	0.218052	0.521004	1252	1590	3053	4625
NM_004161	RAB1A	0.217697	0.116691	2441	3024	3741	4273
NM_139164	STARD4	0.217559	0.140775	357	488	811	998
NM_005759	ABI2	0.217501	0.0305934	819	1061	1635	1808
NM_016332	MSRB1	0.217399	0.0438943	271	379	562	662
NM_032020	FUCA2	0.217158	0.287214	1535	1932	2934	3791
NM_153366	SVEP1	0.217073	0.244297	312	431	466	636
NM_001283041	USP25	0.216909	0.120535	703	918	1237	1471
NM_000020	ACVRL1	0.216561	0.101523	547	725	1310	1534
NM_020214	PARP6	0.216469	0.0614687	343	470	726	852
NM_014445	SERP1	0.216275	0.322421	1787	2235	2127	2843
NM_004274	AKAP6	0.215782	1.22366	42	76	191	542
NM_012300	FBXW11	0.215746	0.0889008	1087	1387	1940	2218
NM_006201	CDK16	0.215514	0.117693	3401	4167	4078	4651
NM_001197294	DPYSL3	0.215096	1.36305	656	859	1196	3327
NM_003774	GALNT4	0.214963	0.0197252	255	358	570	660
NM_012280	FTSJ1	0.214558	0.26388	1663	2083	1788	2310
NM_001127258	HHIPL1	0.214542	0.485179	416	561	948	1462
NM_022766	CERK	0.214498	0.0813744	3058	3755	6339	6983
NM_001145338	ZBTB22	0.214496	0.402146	357	487	699	1035
NM_002271	IPO5	0.214492	0.0923835	12876	15361	15628	17096
NM_002906	RDX	0.214141	0.0148188	1094	1394	1861	2026
NM_005171	ATF1	0.213783	0.274367	267	373	466	649
NM_178862	STT3B	0.21361	0.39715	1891	2356	4232	5841
NM_001128849	SMARCA4	0.213376	0.0260012	3412	4174	5253	5593
NM_004995	MMP14	0.213199	0.286781	22410	26533	61046	75420
NM_005198	CHKB	0.212991	0.0274308	235	332	489	575
NM_016142	HSD17B12	0.212986	0.155889	856	1103	1705	2050
NM_012304	FBXL7	0.212985	0.276457	500	665	811	1094
NM_017759	INO80D	0.212897	0.0389279	692	902	1254	1410
NM_001278698	POLR2H	0.21285	0.279139	542	717	726	987
NM_005711	EDIL3	0.212827	0.561707	4622	5610	11003	16711
NM_012249	RHOQ	0.212478	0.544922	1092	1390	2487	3852
NM_000112	SLC26A2	0.21241	0.174988	581	765	1059	1316
NM_014754	PTDSS1	0.212392	0.0227901	1683	2104	3467	3721
NM_000849	GSTM3	0.212071	0.49067	725	942	1797	2710
NM_001136191	KANK2	0.21181	0.0816567	3626	4424	8404	9211
NM_152265	BTF3L4	0.21151	0.22628	284	394	422	573
NM_003906	MCM3AP	0.211461	0.0781931	2610	3213	4238	4700
NM_004441	EPHB1	0.211287	0.0341689	425	571	308	377
NM_014703	VPRBP	0.211194	0.105201	679	885	1271	1494
NM_138346	KIAA2013	0.211158	0.478512	1776	2214	2204	3274
NM_020843	SCAPER	0.210867	0.31972	167	244	327	482
NM_004356	CD81	0.21083	0.673376	7189	8635	11565	18957
NM_001291504	PPP1R2	0.210731	0.0211687	434	582	711	813
NM_004990	MARS	0.210573	0.227811	3248	3971	4708	5771
NM_182943	PLOD2	0.210362	2.38231	10546	12582	6120	32957
NM_001030006	AP2B1	0.210011	0.112734	2835	3478	7031	7898
NM_199189	MATR3	0.209856	0.0205589	1866	2320	3939	4207
NM_001100398	RAP1GAP2	0.209794	0.56863	403	543	19	52
NM_006612	KIF1C	0.209788	0.399693	8754	10471	17843	24086
NM_001025235	TSPAN4	0.209391	0.0864473	3478	4241	7181	7919
NM_001134367	SLC6A6	0.209216	0.488728	7181	8616	4862	7124
NM_001198773	PI4KB	0.209199	0.114453	2023	2507	4245	4826
NM_013227	ACAN	0.209159	0.104045	14976	17765	6676	7462
NM_018925	PCDHGB5	0.209097	0.0735894	3520	4290	6682	7314
NM_001005388	NFASC	0.2088	0.544505	1461	1832	8410	12674
NM_003309	TSPYL1	0.20875	0.35233	2464	3033	5033	6710
NM_001693	ATP6V1B2	0.208626	0.0245365	3737	4546	4417	4717
NM_001014437	CARS	0.208556	0.38873	2254	2782	4540	6220
NM_001909	CTSD	0.208545	0.224158	5924	7131	18041	21574
NM_020383	XPNPEP1	0.208488	0.0799809	1239	1564	2392	2699
NM_001170738	IQSEC3	0.208476	0.85784	10	31	64	163
NM_003144	SSR1	0.208396	0.290421	3687	4486	6253	7954
NM_032420	PCDH1	0.208017	1.58118	239	336	254	896
NM_153717	EVC	0.20798	0.540346	1136	1439	2916	4482
NM_002318	LOXL2	0.207859	0.731232	41932	49185	41526	69936
NM_002373	MAP1A	0.207733	0.356836	4422	5354	25026	32681
NM_001292034	TAB2	0.207708	0.410298	1448	1815	2385	3373
NM_019606	MEPCE	0.20743	0.120501	689	895	842	1020
NM_002070	GNAI2	0.2074	0.327188	6817	8177	14830	19085
NM_199340	LRRC37A3	0.206827	0.41553	68	112	146	248
NM_006470	TRIM16	0.206819	0.608021	355	482	730	1240
NM_005724	TSPAN3	0.206786	0.571189	2522	3098	6709	10338
NM_138799	MBOAT2	0.206735	0.518992	2158	2664	1795	2760
NM_015599	PGM3	0.206485	0.312648	2599	3189	3708	4845
NM_004047	ATP6V0B	0.206436	0.13256	2421	2977	3134	3636
NM_001605	AARS	0.206164	0.276766	4085	4950	7950	9974
NM_019023	PRMT7	0.206097	0.0229917	344	468	969	1091
NM_002616	PER1	0.206008	0.236994	509	673	493	667
NM_000358	TGFBI	0.20567	1.00579	217123	252102	409394	825745
NM_007126	VCP	0.205621	0.184786	12838	15223	18619	21661
NM_001015048	BAG5	0.205409	0.443488	929	1186	1291	1909
NM_001282179	PPP2R5E	0.205352	0.136849	506	669	890	1087
NM_001017995	SH3PXD2B	0.205267	0.289153	3663	4448	8772	11081
NM_025163	PIGZ	0.205253	0.292604	71	116	320	464
NM_001142391	SLC10A3	0.205035	0.294302	851	1091	1647	2179
NM_152259	TICRR	0.204965	0.211172	402	540	385	521
NM_001005360	DNM2	0.204758	0.134783	4672	5638	7262	8277
NM_012425	RSU1	0.204417	0.117425	2055	2537	4979	5651
NM_004048	B2M	0.204412	0.238066	10672	12678	22373	26948
NM_001130438	SPTAN1	0.204362	0.154456	12661	15003	29830	33820
NM_178167	ZNF598	0.204233	0.140474	812	1043	1217	1468
NM_001204803	ANO6	0.204127	0.149604	2520	3090	4475	5205
NM_030810	TXNDC5	0.203858	0.369803	13103	15514	17005	22499
NM_003910	BUD31	0.203554	0.0625544	1250	1572	1982	2224
NM_020216	RNPEP	0.203361	0.191807	1857	2299	4311	5166
NM_207111	RNF216	0.203156	0.130153	1396	1747	2338	2732
NM_005907	MAN1A1	0.203147	0.22348	376	507	1289	1641
NM_199511	CCDC80	0.20299	0.418223	24177	28402	47203	63973
NM_001124	ADM	0.202758	0.416461	4603	5549	2870	4054
NM_001386	DPYSL2	0.202562	0.423742	5127	6165	9057	12545
NM_001376	DYNC1H1	0.202478	0.220057	31905	37369	58296	68797
NM_006178	NSF	0.202455	0.262094	1065	1348	2660	3388
NM_006164	NFE2L2	0.202439	0.381831	1506	1878	1678	2355
NM_001135005	DNAJB5	0.202072	0.0686834	722	932	1015	1176
NM_001242581	RIN2	0.201925	0.0274997	843	1079	2410	2623
NM_006902	PRRX1	0.201874	0.109146	4752	5721	11024	12259
NM_014774	EFCAB14	0.201795	0.333074	1319	1653	2098	2826
NM_001289098	PXK	0.20158	0.116796	370	499	832	1006
NM_183376	ARRDC4	0.201483	0.518517	204	290	1133	1773
NM_001135999	RUSC2	0.201481	0.144748	4914	5910	4629	5362
NM_020704	STRIP2	0.201459	0.325245	237	332	846	1177
NM_006838	METAP2	0.201435	0.137358	949	1207	1689	2006
NM_175852	TXLNA	0.201194	0.0318514	4129	4985	7551	8013
NM_173510	CCDC117	0.201194	0.0694909	471	624	401	492
NM_024075	TSEN34	0.201168	0.256032	454	603	998	1314
NM_003952	RPS6KB2	0.200881	0.0109306	795	1020	1474	1615
NM_003155	STC1	0.200738	0.713012	295	405	1231	2192
NM_002372	MAN2A1	0.20055	0.304704	1631	2025	2258	2976
NM_005741	ZNF263	0.200545	0.204099	307	420	591	773
NM_153712	TTL	0.200488	0.185013	2017	2485	5058	6011
NM_002911	UPF1	0.200071	0.111443	3140	3815	3947	4486
NM_002389	CD46	0.199849	0.428599	1667	2067	3816	5395
NM_000930	PLAT	0.199693	2.22446	4544	5468	4912	23807
NM_015545	PTCD1	0.199653	0.0593538	1107	1396	1795	2017
NM_024805	RBFA	0.199609	0.0221353	332	451	730	834
NM_001992	F2R	0.199432	0.213545	795	1019	699	911
NM_004265	FADS2	0.199312	0.569622	1547	1923	4490	6967
NM_012262	HS2ST1	0.199298	0.312078	419	559	1121	1525
NM_001037283	EIF3B	0.199243	0.324991	6037	7218	8861	11471
NM_007361	NID2	0.199133	0.423133	2790	3399	2595	3693
NM_004502	HOXB7	0.199074	0.384935	285	392	549	815
NM_002568	PABPC1	0.198928	0.138483	6708	8002	9073	10327
NM_012448	STAT5B	0.198904	0.0512521	1160	1459	1666	1867
NM_006184	NUCB1	0.198892	0.487175	5205	6241	10879	15698
NM_001193388	UNKL	0.198795	0.313917	484	639	753	1046
NM_005612	REST	0.19875	0.241373	979	1241	2317	2922
NM_006640	SEPT9	0.198744	0.105278	6262	7479	8639	9619
NM_001282662	MKL1	0.198653	0.114792	1459	1817	1936	2253
NM_022739	SMURF2	0.198621	0.408522	7747	9215	7225	9941
NM_001105562	UBE4B	0.198493	0.0771259	1703	2108	3444	3837
NM_001128304	PLSCR4	0.198302	0.0630853	251	349	609	723
NM_006292	TSG101	0.19825	0.0781756	780	1000	1429	1641
NM_021160	ABHD16A	0.198165	0.121762	507	667	1192	1421
NM_021649	TICAM2	0.19812	0.103349	455	603	680	824
NM_003887	ASAP2	0.198061	0.455638	2639	3218	3400	4911
NM_004530	MMP2	0.197703	0.644664	33880	39531	95744	151129
NM_138440	VASN	0.197375	0.211534	3533	4271	3124	3826
NM_001256279	ZNF26	0.197303	0.114737	105	161	181	246
NM_001256007	PNPLA8	0.197197	0.294995	448	594	832	1135
NM_003883	HDAC3	0.196625	0.109136	1032	1303	1807	2100
NM_001421	ELF4	0.196613	0.0141493	1628	2016	2028	2200
NM_001105573	FBXO45	0.196453	0.0880114	272	375	341	429
NM_001821	CHML	0.19636	0.104171	276	380	252	329
NM_006670	TPBG	0.196329	0.74137	2320	2837	2196	3906
NM_174909	TMEM167A	0.196219	0.216486	863	1099	1335	1689
NM_006389	HYOU1	0.196102	0.59188	4651	5580	4432	6985
NM_130470	MADD	0.196101	0.365798	1700	2101	1766	2447
NM_001017973	P4HA2	0.195675	1.18921	7024	8353	15502	36147
NM_001130518	CSGALNACT1	0.195633	0.613679	265	366	100	203
NM_001205121	ATG13	0.195599	0.399581	1762	2174	3099	4318
NM_145804	ABTB2	0.195476	0.330841	557	727	1154	1588
NM_021203	SRPRB	0.195212	0.0937138	1393	1734	2223	2538
NM_001134381	TBC1D5	0.195179	0.0121344	979	1238	2587	2780
NM_006335	TIMM17A	0.195098	0.04982	901	1144	1944	2164
NM_001025300	RAB12	0.194757	0.136414	706	908	911	1111
NM_001163257	PLXNB3	0.194645	0.308236	109	166	460	656
NM_022121	PERP	0.194641	0.672724	859	1093	1980	3371
NM_001130065	MYO9B	0.19462	0.135937	5650	6743	10617	12033
NM_005650	TCF20	0.194613	0.282442	1407	1750	1963	2560
NM_001007559	SS18	0.194594	0.0346409	1738	2144	2870	3122
NM_080861	SPSB3	0.194568	0.330536	492	647	705	994
NM_020896	OSBPL5	0.194411	0.296244	826	1053	1593	2113
NM_004170	SLC1A1	0.194377	0.414146	1497	1857	2244	3188
NM_001164165	GPR75-ASB3	0.194237	0.100169	180	258	406	508
NM_003945	ATP6V0E1	0.194221	0.369119	2809	3410	7736	10347
NM_001961	EEF2	0.194165	0.0451704	54072	62712	92843	96825
NM_000641	IL11	0.193996	2.35284	583	758	152	950
NM_006861	RAB35	0.193774	0.11628	2408	2936	2749	3166
NM_002857	PEX19	0.193688	0.0966916	1070	1346	2575	2932
NM_173631	ZNF547	0.193568	0.53505	52	89	56	118
NM_016627	AMZ2	0.193272	0.0617888	571	743	1431	1625
NM_001243756	PXN	0.193231	0.282677	5563	6635	11120	13933
NM_006493	CLN5	0.193056	0.215739	210	296	616	810
NM_001042371	PGP	0.193049	0.261538	382	511	811	1083
NM_016551	TM7SF3	0.192931	0.240905	683	879	2485	3126
NM_001267578	TOR1AIP1	0.192632	0.36657	940	1189	1626	2261
NM_001128626	SPIRE1	0.192453	0.378668	1814	2231	2184	3031
NM_001080485	ZNF275	0.192361	0.213174	804	1025	1075	1370
NM_000104	CYP1B1	0.19228	0.583981	737	944	60	129
NM_001127192	CNBP	0.192253	0.175149	4384	5253	6719	7885
NM_018927	PCDHGB7	0.192114	0.0681697	3230	3900	6497	7089
NM_001244584	C7orf55-LUC7L2	0.192102	0.101284	834	1061	1337	1564
NM_014181	LGALSL	0.191989	0.389958	31	59	42	85
NM_002487	NDN	0.191989	1.23856	31	59	17	74
NM_001394	DUSP4	0.191905	0.740442	40	72	670	1251
NM_032385	FAXDC2	0.191875	0.538015	19	41	135	251
NM_024607	PPP1R3B	0.191752	0.118748	493	647	1104	1318
NM_005504	BCAT1	0.191722	0.594243	4768	5700	7493	11708
NM_032294	CAMKK1	0.191235	0.578977	702	901	1027	1682
NM_001973	ELK4	0.191005	0.227928	1309	1629	1635	2068
NM_007106	UBL3	0.190743	0.166993	1899	2329	4066	4797
NM_003033	ST3GAL1	0.190718	0.134345	3073	3712	4091	4719
NM_144598	LRRC28	0.190718	0.0490864	140	206	441	530
NM_080571	C20orf96	0.190698	0.83173	55	93	162	359
NM_012316	KPNA6	0.19057	0.0170141	3474	4182	6796	7153
NM_015213	DENND5A	0.190483	0.552559	4499	5381	7528	11429
NM_001777	CD47	0.190472	0.472504	1172	1465	2616	3850
NM_006805	HNRNPA0	0.190442	0.175668	2468	3000	2907	3481
NM_014153	ZC3H7A	0.190056	0.252366	768	980	1152	1503
NM_001663	ARF6	0.18986	0.193527	3591	4317	4480	5370
NM_001690	ATP6V1A	0.189812	0.12497	1825	2240	3949	4530
NM_024798	SNX22	0.189794	0.260287	8998	10611	11729	14460
NM_021202	TP53INP2	0.189758	0.030318	862	1093	1331	1484
NM_021964	ZNF148	0.189649	0.250005	937	1183	1676	2150
NM_003884	KAT2B	0.18959	0.0695881	255	352	616	734
NM_006644	HSPH1	0.189313	0.191963	1939	2374	2107	2577
NM_006052	DSCR3	0.188817	0.320058	2149	2621	2870	3795
NM_014160	MKRN2	0.188754	0.159639	986	1241	1691	2039
NM_020829	RIC1	0.188729	0.398543	1181	1474	1697	2408
NM_153271	SNX33	0.188713	0.317121	1703	2094	2379	3157
NM_015227	POFUT2	0.188443	0.422743	1716	2109	3652	5148
NM_001042368	RALGDS	0.188439	0.475259	783	997	1832	2732
NM_003909	CPNE3	0.188424	0.0720444	1167	1457	3176	3534
NM_003047	SLC9A1	0.18835	0.442098	1157	1445	2377	3436
NM_139321	ATRN	0.188331	0.512867	1887	2311	3431	5153
NM_005011	NRF1	0.188265	0.345938	206	290	368	547
NM_006452	PAICS	0.188141	0.141995	858	1087	1578	1885
NM_001145657	RAP1GAP	0.187652	0.161735	5	21	125	183
NM_001242307	PITRM1	0.187611	0.142936	3049	3676	5862	6747
NM_006951	TAF5	0.187482	0.0921063	118	177	164	222
NM_001270398	PTK7	0.187427	0.520757	4110	4916	9086	13454
NM_001130067	TRIM2	0.186824	0.0453285	462	607	1578	1765
NM_017444	CHRAC1	0.186781	0.132122	294	400	428	545
NM_001007245	IFRD1	0.186767	0.814081	1015	1274	1079	2070
NM_006425	SLU7	0.18644	0.116722	587	759	909	1094
NM_000402	G6PD	0.186255	0.0736909	2569	3110	7031	7689
NM_003038	SLC1A4	0.186128	0.718643	1510	1862	1009	1819
NM_198268	HIPK1	0.185744	0.407012	1893	2314	2591	3647
NM_015178	RHOBTB2	0.185723	0.120143	877	1108	1358	1608
NM_007118	TRIO	0.185702	0.305664	11670	13668	21624	27299
NM_001146321	GRAMD3	0.185693	0.0193696	1303	1616	2071	2253
NM_004279	PMPCB	0.18553	0.0855703	547	710	1054	1233
NM_005576	LOXL1	0.185436	0.609487	3819	4570	4675	7449
NM_006996	SLC19A2	0.185237	0.17859	429	566	501	651
NM_012434	SLC17A5	0.185198	0.772504	1381	1708	1751	3205
NM_001920	DCN	0.184947	0.166163	1990	2427	3072	3649
NM_001145301	RARA	0.184835	0.157959	721	920	892	1105
NM_012141	INTS6	0.184629	0.0874893	457	600	871	1030
NM_001006946	SDC1	0.184581	0.221822	846	1070	8899	10730
NM_004663	RAB11A	0.184274	0.221951	1306	1618	2947	3641
NM_001291978	NOP14	0.184251	0.233234	1333	1650	1938	2445
NM_018181	ZNF532	0.184242	0.0848297	1387	1714	2731	3079
NM_006706	TCERG1	0.184118	0.147432	970	1218	1287	1556
NM_013326	C18orf8	0.184107	0.375749	929	1169	1036	1477
NM_007085	FSTL1	0.183975	0.623093	84526	97079	66365	103403
NM_022130	GOLPH3	0.183894	0.371079	1932	2357	2656	3645
NM_002081	GPC1	0.183815	0.426397	5868	6946	13012	17961
NM_001204818	ZNF587B	0.183671	0.215683	100	153	198	285
NM_005336	HDLBP	0.183598	0.107518	35290	40763	61507	67132
NM_006225	PLCD1	0.183594	0.0940827	383	509	1360	1582
NM_001024947	YIPF5	0.18351	0.441185	3379	4051	3906	5567
NM_016306	DNAJB11	0.183472	0.209422	1009	1264	1350	1699
NM_005570	LMAN1	0.183467	0.67104	4831	5741	5808	9612
NM_001282873	UBR5	0.183387	0.316651	2628	3173	5829	7560
NM_001017368	RFFL	0.183339	0.26036	379	504	566	771
NM_001144058	NTM	0.18325	0.675595	716	913	2096	3569
NM_001271650	AZI2	0.18314	0.0915873	478	625	1096	1285
NM_002229	JUNB	0.182943	0.0982975	332	446	516	634
NM_138394	HNRNPLL	0.182909	0.0833045	442	581	913	1074
NM_003831	RIOK3	0.182773	0.836079	919	1156	1462	2813
NM_030645	SH3BP5L	0.182721	0.0574988	3664	4381	4987	5432
NM_002293	LAMC1	0.182481	0.375489	33792	39017	57294	75291
NM_013245	VPS4A	0.181932	0.0747788	2955	3552	4326	4784
NM_030753	WNT3	0.181918	0.105559	162	233	141	196
NM_005880	DNAJA2	0.181688	0.100739	1703	2084	2527	2887
NM_012204	GTF3C4	0.181549	0.125935	556	719	890	1079
NM_004082	DCTN1	0.181472	0.101946	5660	6694	13403	14789
NM_001278472	MON2	0.181394	0.1431	868	1094	1535	1837
NM_016626	MEX3C	0.181345	0.324504	702	895	1073	1475
NM_002893	RBBP7	0.181274	0.11722	2227	2699	2936	3377
NM_012105	BACE2	0.180679	0.870925	881	1109	1884	3680
NM_001142470	C6orf203	0.180304	0.100196	131	193	268	347
NM_024105	ALG12	0.180282	0.0974266	433	569	734	882
NM_015289	VPS39	0.18018	0.163022	1608	1970	5224	6111
NM_152740	HIBADH	0.18015	0.270701	264	361	790	1063
NM_016308	CMPK1	0.179721	0.445708	1634	2000	2820	4066
NM_001290049	USO1	0.179654	0.269112	2309	2792	3693	4684
NM_032842	TMEM209	0.179639	0.0830576	389	515	512	623
NM_000520	HEXA	0.17961	0.473063	1828	2228	5459	7894
NM_015541	LRIG1	0.179566	1.20613	532	689	414	1092
NM_001079539	XBP1	0.179555	0.262027	2428	2931	2521	3216
NM_003736	PCDHGB4	0.179518	0.035346	3361	4019	6805	7253
NM_020412	CHMP1B	0.179135	0.497271	2719	3270	3070	4575
NM_001029891	PGAM4	0.1791	0.826558	1398	1721	2404	4521
NM_052875	VPS26B	0.179087	0.120738	1387	1708	2785	3216
NM_007146	VEZF1	0.178966	0.225836	562	725	730	957
NM_017742	ZCCHC2	0.178739	0.447899	496	645	426	671
NM_144695	BROX	0.178667	0.186494	791	1000	1389	1719
NM_024294	C6orf106	0.178468	0.0799951	3545	4230	3589	4002
NM_018660	ZNF395	0.178199	1.50256	844	1063	395	1279
NM_139314	ANGPTL4	0.178046	1.43034	4038	4801	5286	14787
NM_001242837	AP2A2	0.178036	0.34531	2274	2748	3775	5042
NM_173827	COX18	0.177991	0.385348	202	283	264	414
NM_016569	TBX3	0.177852	0.179088	1395	1716	3614	4312
NM_005707	PDCD7	0.177704	0.213212	456	596	414	558
NM_015317	PUM2	0.177559	0.357987	1846	2246	2362	3224
NM_170784	MKKS	0.177554	0.362698	242	333	620	900
NM_001167575	CAAP1	0.17746	0.0783231	226	313	287	364
NM_005715	UST	0.177206	0.252234	571	735	1312	1702
NM_001174096	ZEB1	0.177093	0.272539	1569	1920	4785	6046
NM_006888	CALM1	0.177029	0.0946118	3089	3696	7243	8031
NM_012256	ZNF212	0.176904	0.0102833	136	199	260	318
NM_004824	CDYL	0.176888	0.146879	746	945	1015	1240
NM_014953	DIS3	0.176862	0.237144	741	939	1154	1490
NM_001039618	CREBZF	0.176805	0.16747	616	789	1007	1248
NM_001281740	FHOD3	0.176775	0.163057	371	492	1828	2203
NM_001244949	GPAM	0.17656	0.441027	558	719	2271	3285
NM_005973	PRCC	0.176507	0.0324646	1122	1392	1553	1723
NM_001621	AHR	0.176482	0.41535	1095	1360	990	1453
NM_005339	UBE2K	0.176472	0.175554	1376	1692	2123	2567
NM_172071	RC3H1	0.17637	0.157547	799	1008	1703	2050
NM_001290557	ADIPOR1	0.176345	0.380453	2281	2753	4369	5957
NM_018180	DHX32	0.176315	0.190881	657	838	967	1220
NM_001252197	IRX5	0.176286	0.263613	119	177	148	227
NM_021018	HIST1H3F	0.176242	0.290209	1957	2374	81	137
NM_020187	HMCES	0.176203	0.0491323	487	633	886	1020
NM_138785	GINM1	0.175715	0.438782	507	657	1364	2006
NM_022977	ACSL4	0.175542	0.0496354	2915	3490	5696	6153
NM_138473	SP1	0.175492	0.139122	2094	2533	2832	3310
NM_007348	ATF6	0.175429	0.405657	1530	1872	2267	3201
NM_198484	ZNF621	0.175379	0.328908	451	589	871	1213
NM_014989	RIMS1	0.175294	1.02375	116	173	676	1530
NM_173834	YIPF6	0.175241	0.153171	508	658	1061	1299
NM_006373	VAT1	0.175006	0.19288	14532	16844	33432	38883
NM_000089	COL1A2	0.174951	0.298346	198960	226223	310452	383923
NM_031953	SNX25	0.174933	0.638683	973	1214	1075	1830
NM_020841	OSBPL8	0.17493	0.406127	2801	3356	5950	8203
NM_032208	ANTXR1	0.174878	0.0141436	3667	4361	7755	8126
NM_017515	SLC35F2	0.174493	0.238132	189	266	233	335
NM_001291476	DDX52	0.173929	0.180737	730	924	1106	1377
NM_001864	COX7A1	0.173908	0.160675	435	569	1516	1837
NM_178126	FAM134C	0.173881	0.146177	1241	1530	2541	2994
NM_012401	PLXNB2	0.173758	0.273766	4218	4995	11509	14325
NM_006747	SIPA1	0.173572	0.0550043	417	547	599	708
NM_015103	PLXND1	0.173499	0.375301	7604	8893	8782	11771
NM_018249	CDK5RAP2	0.173365	0.0818631	768	969	2154	2442
NM_005909	MAP1B	0.173035	0.241808	34803	39913	76801	91854
NM_001005368	ZNF32	0.173027	0.0197252	190	267	570	660
NM_014149	WDR91	0.173027	0.0222749	190	267	374	447
NM_015570	AUTS2	0.172704	0.432708	350	465	520	800
NM_015329	MAU2	0.172579	0.344186	1137	1406	1674	2290
NM_020828	ZFP28	0.172415	0.11436	124	183	366	466
NM_017839	LPCAT2	0.172403	0.458589	704	892	1620	2399
NM_017919	STX17	0.172332	0.0492911	289	390	736	856
NM_012138	AATF	0.172157	0.157229	1029	1278	1549	1871
NM_203330	CD59	0.17207	0.45468	35607	40800	55948	77671
NM_001286968	JUND	0.171808	0.300507	711	900	1021	1384
NM_005620	S100A11	0.17171	0.24599	7142	8352	14913	18146
NM_004395	DBN1	0.171632	0.151564	4129	4885	11446	13098
NM_004866	SCAMP1	0.171597	0.612431	722	913	1639	2695
NM_001252065	SYT7	0.171596	2.07253	22	45	183	928
NM_003149	STAC	0.171449	0.726571	303	407	316	614
NM_001199839	BCL2L2	0.17136	0.37363	1450	1773	3030	4150
NM_001743	CALM2	0.171355	0.227863	5549	6520	7965	9662
NM_001007067	SDCBP	0.171076	0.0498214	2750	3288	3953	4307
NM_019080	NDFIP2	0.17104	0.0235862	1458	1782	1895	2074
NM_006129	BMP1	0.171008	0.478718	2147	2587	3153	4636
NM_015056	RRP1B	0.170823	0.0921143	1242	1528	1697	1954
NM_001004431	METRNL	0.170737	0.0154433	2630	3148	3958	4212
NM_001282918	RALGAPB	0.170351	0.201612	1405	1719	3288	3994
NM_006345	SLC30A9	0.170328	0.259377	950	1183	2055	2634
NM_003793	CTSF	0.170194	0.626084	340	452	1350	2257
NM_020198	CCDC47	0.170071	0.328442	1355	1660	1768	2388
NM_030915	LBH	0.169998	1.04814	4427	5223	4754	10240
NM_003262	SEC62	0.169927	0.220733	1814	2197	2857	3530
NM_006988	ADAMTS1	0.169891	0.784995	20493	23572	13765	24314
NM_201999	ELF2	0.169863	0.0243293	354	469	349	420
NM_020342	SLC39A10	0.16979	0.265899	1288	1581	1909	2464
NM_003900	SQSTM1	0.169753	0.404503	29971	34339	60320	80847
NM_001290474	C2CD2L	0.169716	0.224767	749	944	555	739
NM_022743	SMYD3	0.16949	0.222241	792	995	2493	3096
NM_000126	ETFA	0.169466	0.0149674	1290	1583	2261	2445
NM_013286	RBM15B	0.169147	0.0333451	1577	1919	2419	2643
NM_031314	HNRNPC	0.168759	0.0945751	3390	4023	6154	6845
NM_018372	LRIF1	0.168695	0.35887	246	336	366	549
NM_006769	LMO4	0.168648	0.304416	1652	2006	1131	1530
NM_001126131	POLG	0.168636	0.112626	2772	3308	3288	3758
NM_015508	TIPARP	0.168563	0.256841	2229	2678	3240	4089
NM_020802	KIAA1377	0.168425	0.202442	33	61	158	231
NM_001746	CANX	0.16832	0.512675	8122	9454	15373	22473
NM_002826	QSOX1	0.168255	0.756551	15632	18018	19309	33315
NM_001242767	MTHFD1L	0.16817	0.309371	2104	2532	2554	3364
NM_001042413	GLIS3	0.168069	0.16553	1032	1278	1391	1697
NM_002292	LAMB2	0.167851	0.0300929	14567	16801	22273	23244
NM_000390	CHM	0.167776	0.256977	451	586	936	1237
NM_138441	MB21D1	0.167729	0.0320429	144	208	77	111
NM_003941	WASL	0.167672	0.129214	820	1027	1281	1530
NM_001184796	ESYT1	0.167667	0.164288	4025	4752	10045	11619
NM_001203258	MTA1	0.167534	0.348534	1029	1274	1412	1950
NM_002953	RPS6KA1	0.167415	0.117447	299	401	143	200
NM_001127500	MET	0.1674	0.438845	3181	3778	8535	11957
NM_023034	WHSC1L1	0.167375	0.0644245	919	1144	1443	1641
NM_002998	SDC2	0.167298	0.354458	1681	2038	2121	2898
NM_001012426	FOXP4	0.16727	0.209393	903	1125	1177	1490
NM_138349	TP53I13	0.167221	0.0995815	335	445	595	725
NM_016224	SNX9	0.167135	0.239736	2502	2992	4783	5909
NM_001199080	PODN	0.166648	0.354455	265	359	830	1179
NM_001273	CHD4	0.166369	0.312893	6279	7334	9658	12382
NM_018237	CCAR1	0.166204	0.337679	777	975	1537	2100
NM_001291999	NCK1	0.166077	0.019053	257	349	458	538
NM_014924	ATG14	0.166063	0.0626641	183	257	516	619
NM_020848	KIAA1462	0.165934	0.213291	2632	3140	12675	15112
NM_001003891	MED15	0.165906	0.106731	2741	3266	3656	4150
NM_213602	SIGLEC15	0.165648	0.550631	96	146	530	882
NM_019048	ASNSD1	0.165646	0.0318016	678	857	1042	1176
NM_015476	TPGS2	0.16561	0.100325	1878	2265	3608	4079
NM_001831	CLU	0.165373	0.774552	262	355	651	1246
NM_020376	PNPLA2	0.165335	0.404317	2147	2577	2999	4196
NM_001011713	NAA30	0.165291	0.203948	356	470	609	795
NM_019121	PPP1R37	0.164863	0.0117799	541	693	973	1087
NM_006717	SPIN1	0.164655	0.0203073	1844	2224	3689	3946
NM_133373	PLCD3	0.164393	0.258151	735	924	1483	1922
NM_033224	PURB	0.164313	0.132724	1119	1377	1865	2200
NM_012424	RPS6KC1	0.163977	0.0824331	641	812	1626	1863
NM_001003694	BRPF1	0.163777	0.14044	802	1003	886	1085
NM_001198956	DCAF6	0.163756	0.222161	1099	1353	2298	2861
NM_000459	TEK	0.163701	0.891077	2027	2435	1741	3457
NM_001031711	ERGIC1	0.163631	0.366114	8662	10039	18862	24863
NM_002074	GNB1	0.163583	0.576532	16503	18948	21888	33308
NM_212471	PRKAR1A	0.163282	0.447965	3657	4315	6977	9870
NM_017847	C1orf27	0.163169	0.109682	273	368	435	545
NM_001079559	HNRNPUL2	0.163094	0.338101	2071	2485	2331	3140
NM_177937	GOLM1	0.163087	0.11673	1295	1582	2639	3044
NM_001135721	PIWIL2	0.163081	0.75111	54	90	6	33
NM_206943	LTBP1	0.162634	1.23602	2626	3126	2529	6292
NM_001381	DOK1	0.162488	0.105515	1418	1725	4455	5028
NM_001083962	TCF4	0.16234	0.257851	1947	2340	2496	3176
NM_001127401	YPEL5	0.162203	0.27632	1396	1699	3548	4527
NM_005415	SLC20A1	0.162187	1.04195	3357	3967	12538	26475
NM_001122957	BCKDK	0.162186	0.357498	1224	1498	2325	3174
NM_002408	MGAT2	0.162105	0.104573	1201	1471	1872	2166
NM_015000	STK38L	0.162097	0.405018	512	657	911	1333
NM_001261826	AP3D1	0.161971	0.118545	4769	5586	10103	11323
NM_018975	TERF2IP	0.16189	0.466928	1214	1486	1337	2006
NM_001085471	FOXN3	0.161812	0.137636	2430	2898	2485	2913
NM_203288	RP9	0.1617	0.241256	104	156	158	237
NM_001278784	SLC35B1	0.161649	0.0578455	685	863	1075	1233
NM_003935	TOP3B	0.161583	0.0583468	414	539	724	848
NM_016145	WDR83OS	0.161559	0.0352309	696	876	1824	2015
NM_005216	DDOST	0.161439	0.187462	5068	5926	8568	10096
NM_012106	ARL2BP	0.16143	0.221839	1042	1284	2092	2612
NM_006745	MSMO1	0.161231	0.529691	362	476	1481	2310
NM_014937	INPP5F	0.161167	0.0343515	449	581	863	985
NM_001024383	NAV3	0.161008	0.210158	4283	5026	7593	9107
NM_003601	SMARCA5	0.160957	0.269003	1575	1906	2090	2695
NM_004844	SH3BP5	0.160531	0.761045	1169	1432	2362	4249
NM_015210	MTCL1	0.160525	0.0700974	932	1154	1786	2022
NM_001127	AP1B1	0.160374	0.0199908	1847	2221	4825	5126
NM_024940	DOCK5	0.159943	0.0766309	3902	4586	6414	7041
NM_147187	TNFRSF10B	0.159917	0.314366	3183	3761	4700	6114
NM_001024847	TGFBR2	0.159711	0.262762	3416	4028	20586	25244
NM_004455	EXTL1	0.15956	0.0925759	88	135	121	170
NM_014835	OSBPL2	0.159508	0.556173	708	889	1187	1902
NM_006907	PYCR1	0.159507	0.174569	2200	2628	2217	2675
NM_016175	C5orf45	0.159195	0.447513	2152	2572	4613	6578
NM_001287527	CLIP4	0.159043	0.271755	1461	1771	2654	3403
NM_022754	SFXN1	0.158754	0.229752	1500	1816	1356	1730
NM_001193489	SECISBP2L	0.158702	0.315701	1618	1953	2697	3562
NM_006788	RALBP1	0.158674	0.200663	1612	1946	3159	3839
NM_018697	LANCL2	0.1586	0.0949525	278	373	670	808
NM_020119	ZC3HAV1	0.158171	0.110536	1333	1621	2419	2786
NM_001267571	TBC1D2	0.158159	0.309358	9611	11078	11900	15172
NM_001244710	GFPT1	0.157678	0.458318	4666	5452	6073	8675
NM_020122	KCMF1	0.15758	0.365295	1823	2189	2213	3042
NM_138793	CANT1	0.157536	0.0299028	2106	2516	4215	4523
NM_183373	PXDC1	0.157195	0.107091	3498	4115	3874	4392
NM_024523	GCC1	0.156978	0.238223	678	852	1291	1660
NM_016547	SDF4	0.156792	0.537909	4139	4847	8350	12528
NM_206855	QKI	0.156734	0.253511	2226	2653	2053	2621
NM_183006	DLGAP4	0.156719	0.0158984	3205	3778	5330	5634
NM_005908	MANBA	0.156691	0.606214	668	840	2799	4506
NM_001040272	ADAMTSL1	0.156644	0.368215	7319	8467	27954	36754
NM_006336	ZER1	0.156548	0.255477	1289	1568	3540	4453
NM_001277961	STIM1	0.156519	0.265927	985	1213	3005	3824
NM_018240	KIRREL	0.15648	0.199207	3936	4614	7512	8944
NM_032564	DGAT2	0.156438	0.249421	25	49	287	408
NM_003128	SPTBN1	0.156259	0.349347	19065	21742	40484	52376
NM_005723	TSPAN5	0.156154	0.334805	1811	2173	4217	5577
NM_014570	ARFGAP3	0.156116	0.252932	1646	1982	2234	2843
NM_001144995	CCDC85C	0.156074	0.0212504	736	920	763	869
NM_001130040	SHC1	0.156014	0.0643903	6785	7857	14260	15320
NM_001136528	SERPINE2	0.155944	1.03462	10193	11720	11257	23683
NM_022149	MAGEF1	0.155902	0.37754	272	365	220	349
NM_018247	TMEM30A	0.155571	0.195095	4288	5013	9213	10900
NM_024653	PRKRIP1	0.155559	0.130908	309	410	539	675
NM_001679	ATP1B3	0.155517	0.194087	3810	4467	4579	5488
NM_015133	MAPK8IP3	0.155498	0.272571	949	1170	1487	1946
NM_020410	ATP13A1	0.155385	0.107487	1175	1434	2084	2407
NM_015704	DESI1	0.15538	0.208354	1169	1427	2061	2551
NM_001198681	LEPROT	0.15536	0.150443	1445	1748	3641	4259
NM_018139	DNAAF2	0.155353	0.132578	64	103	119	172
NM_005638	VAMP7	0.155139	0.121711	466	599	980	1179
NM_001135212	FKBP7	0.1547	0.0422232	103	154	225	285
NM_002588	PCDHGC3	0.15452	0.106813	6076	7044	10465	11628
NM_001291986	BRD2	0.154345	0.274345	5408	6284	5904	7436
NM_001289861	PER3	0.153949	0.0334631	584	739	1187	1333
NM_015459	ATL3	0.153808	0.29742	3748	4391	7437	9475
NM_015327	SMG5	0.153743	0.0908116	3009	3546	4725	5272
NM_001990	EYA3	0.153384	0.0887909	877	1084	980	1153
NM_199347	NEK10	0.153299	0.46619	13	32	156	272
NM_022340	ZFYVE20	0.15313	0.0161135	786	977	1231	1364
NM_175866	UHMK1	0.153009	0.0999192	3237	3805	5286	5920
NM_020474	GALNT1	0.152966	0.667514	2712	3204	4394	7296
NM_001122	PLIN2	0.152953	0.990139	11364	13018	14614	29719
NM_000396	CTSK	0.152889	0.378587	920	1134	11636	15565
NM_001282311	FAM3A	0.15282	0.170843	636	800	1208	1488
NM_018317	TBC1D19	0.152813	0.0491613	42	73	485	579
NM_001193465	KANSL1	0.152638	0.0630003	998	1225	1472	1671
NM_014786	ARHGEF17	0.152477	0.0525825	3086	3631	6505	7022
NM_016287	HP1BP3	0.152293	0.0293703	2957	3483	4712	5041
NM_006855	KDELR3	0.152292	0.43689	2415	2862	3685	5244
NM_016334	GPR89B	0.152202	0.0564571	133	192	195	253
NM_005528	DNAJC4	0.152097	0.256677	227	309	595	806
NM_152261	TMEM263	0.152077	0.208987	1733	2077	1969	2442
NM_001198832	PDE4DIP	0.152077	0.124644	7414	8548	14564	16305
NM_018268	WDR41	0.151922	0.211155	762	948	1437	1806
NM_000642	AGL	0.151657	0.174429	254	342	832	1046
NM_004761	RGL2	0.15164	0.281926	712	889	1824	2384
NM_014864	FAM20B	0.151407	0.171376	2352	2788	4245	5018
NM_001164615	FZD6	0.151154	0.0861474	834	1032	2893	3259
NM_017945	SLC35A5	0.151085	0.266262	368	480	499	688
NM_001173463	KIF21A	0.151075	0.222533	115	169	187	272
NM_001256046	C19orf12	0.150927	0.0176917	501	639	1190	1322
NM_014757	MAML1	0.150869	0.347991	743	925	996	1396
NM_198149	SHISA4	0.150555	0.0194398	359	469	919	1035
NM_173607	FAM177A1	0.150423	0.402175	878	1083	1429	2046
NM_019024	HEATR5B	0.150382	0.0470985	660	827	1256	1420
NM_020956	PRX	0.15031	0.0683731	62	100	195	255
NM_020357	PCNP	0.150223	0.188637	774	961	1633	2011
NM_005333	HCCS	0.150095	0.223388	589	743	724	948
NM_001282805	MARCH7	0.149748	0.289917	1234	1497	2575	3346
NM_001136200	C10orf32	0.149543	0.143915	178	248	281	373
NM_001134335	EIF2AK1	0.149543	0.0811419	2158	2562	3198	3580
NM_001127358	PHTF2	0.149519	0.331305	1136	1383	1980	2669
NM_001006657	WDR35	0.149509	0.25322	112	165	277	396
NM_014601	EHD2	0.149431	0.215612	14703	16742	24221	28702
NM_005843	STAM2	0.149226	0.248636	901	1109	1736	2222
NM_001251830	SPP1	0.149186	0.231546	243	328	2067	2599
NM_006348	COG5	0.149182	0.201858	937	1151	2263	2780
NM_002393	MDM4	0.149097	0.216561	463	593	547	725
NM_021961	TEAD1	0.14877	0.170528	5657	6542	7270	8492
NM_006350	FST	0.148586	0.816391	5316	6155	4496	8266
NM_015114	ANKLE2	0.148492	0.349865	3588	4193	5804	7702
NM_001204063	CHURC1	0.148472	0.147054	599	754	1360	1640
NM_003350	UBE2V2	0.148463	0.0224455	683	853	1004	1128
NM_006694	JTB	0.148454	0.212385	1485	1786	1861	2318
NM_005318	H1F0	0.148285	0.59975	2975	3494	2620	4207
NM_144778	MBNL2	0.148259	0.373454	3218	3771	2839	3895
NM_173674	DCBLD1	0.148114	0.241025	639	801	1402	1800
NM_001085487	MYSM1	0.148096	0.342461	439	564	799	1128
NM_001042631	SDHAF1	0.147987	0.285816	48	81	75	128
NM_000337	SGCD	0.147962	0.924369	551	697	1470	3004
NM_001145928	SAP130	0.147954	0.039328	1214	1472	1316	1477
NM_000963	PTGS2	0.147867	1.07015	3572	4173	453	1083
NM_000676	ADORA2B	0.147764	0.174745	139	199	137	200
NM_014918	CHSY1	0.147716	0.226232	1935	2303	1861	2340
NM_001102420	ZFAND5	0.147698	0.285038	1465	1762	2905	3749
NM_002446	MAP3K10	0.14769	0.0298136	249	335	449	532
NM_001129	AEBP1	0.147689	0.185713	12033	13723	14593	17039
NM_002213	ITGB5	0.147468	0.611181	14471	16459	40834	63302
NM_005036	PPARA	0.147298	0.227348	1384	1668	1764	2224
NM_058246	DNAJB6	0.147103	0.090306	1627	1948	1682	1935
NM_004719	SCAF11	0.147096	0.227386	1901	2263	2383	2974
NM_001142353	PPP3CB	0.147004	0.296549	905	1112	1624	2153
NM_006710	COPS8	0.147003	0.0959402	405	523	1181	1384
NM_020648	TWSG1	0.146903	0.535301	1998	2374	3103	4745
NM_001134456	NXPE3	0.146797	0.0341444	385	499	1262	1414
NM_016239	MYO15A	0.146621	0.514603	12	31	54	113
NM_004757	AIMP1	0.145833	0.0672657	629	788	705	832
NM_002254	KIF3C	0.145748	0.257119	1500	1800	3668	4615
NM_001156	ANXA7	0.145692	0.0949299	2379	2808	5332	5950
NM_002337	LRPAP1	0.145621	0.395591	2387	2817	4675	6431
NM_052899	GPRIN1	0.145613	0.0163374	224	304	403	477
NM_183420	FBXO25	0.145591	0.060242	156	220	474	571
NM_015500	C2CD2	0.145555	0.392656	2137	2531	3465	4791
NM_015530	GORASP2	0.145472	0.39286	3615	4215	4311	5930
NM_018976	SLC38A2	0.145382	0.361015	15763	17883	14603	19240
NM_001083914	CTBP2	0.145377	0.21883	1029	1255	1262	1603
NM_001207051	CLASP1	0.145314	0.0297493	1563	1872	2936	3181
NM_001030007	AP1G1	0.145084	0.0668794	2310	2728	4147	4566
NM_019009	TOLLIP	0.145061	0.129745	1394	1677	2991	3468
NM_001130158	MYO1B	0.14479	0.447699	3957	4601	8333	11750
NM_002583	PAWR	0.144618	0.186718	690	859	549	713
NM_015913	TXNDC12	0.14452	0.34572	1134	1376	1890	2577
NM_138455	CTHRC1	0.144329	0.459839	379	491	2595	3787
NM_006736	DNAJB2	0.144107	0.284385	900	1104	1354	1793
NM_002754	MAPK13	0.14407	0.394433	888	1090	2685	3743
NM_016309	LCMT1	0.144	0.164392	490	623	971	1203
NM_033055	HIAT1	0.143731	0.223529	817	1007	1385	1758
NM_001037495	DYNLL1	0.143459	0.0172672	3435	4005	6297	6639
NM_053056	CCND1	0.143336	0.396653	73365	81992	152445	202276
NM_000391	TPP1	0.143183	0.0566386	2549	2997	7023	7591
NM_000270	PNP	0.143052	0.412725	3421	3988	3702	5181
NM_002585	PBX1	0.142842	0.0252116	254	340	1031	1159
NM_001282971	MTSS1	0.142816	0.780061	621	777	792	1506
NM_005877	SF3A1	0.142734	0.304552	2263	2670	2441	3209
NM_021960	MCL1	0.142669	0.381678	4788	5534	6089	8251
NM_004872	TMEM59	0.142657	0.834641	1606	1918	3542	6630
NM_003995	NPR2	0.142634	0.329586	633	791	1516	2061
NM_006663	PPP1R13L	0.142408	0.167192	1211	1463	838	1048
NM_001111077	EZR	0.142292	0.0569766	4861	5615	3165	3486
NM_001024858	SPTB	0.142074	0.144746	154	217	576	725
NM_003766	BECN1	0.141952	0.204124	997	1215	1892	2342
NM_001278557	WSB2	0.141861	0.134565	5854	6733	8300	9436
NM_001905	CTPS1	0.141797	0.0581541	3327	3878	2876	3179
NM_017813	IMPAD1	0.141797	0.811604	3104	3625	4471	8194
NM_030979	PABPC3	0.141337	0.248856	5226	6023	6825	8423
NM_021939	FKBP10	0.14126	0.412263	10649	12113	16311	22233
NM_004087	DLG1	0.141206	0.61199	1551	1853	2053	3349
NM_001130082	PLXNB1	0.140902	0.133411	275	365	699	863
NM_001134647	AFAP1	0.140866	0.137811	9404	10715	7062	8070
NM_001286414	TUBGCP4	0.140803	0.0722486	385	497	867	1015
NM_002375	MAP4	0.140789	0.211629	15108	17095	28140	33206
NM_003116	SPAG4	0.140609	1.14035	127	183	156	427
NM_001560	IL13RA1	0.140526	0.164402	1625	1937	2666	3176
NM_001861	COX4I1	0.14035	0.0131104	4180	4839	10658	11100
NM_033388	ATG16L2	0.140192	0.106098	135	193	266	346
NM_020117	LARS	0.140162	0.0586093	1794	2130	3764	4131
NM_030962	SBF2	0.14014	0.0962726	1083	1313	2554	2908
NM_001199479	ZSCAN9	0.140128	0.242476	147	208	204	298
NM_022841	RFX7	0.14012	0.276659	510	645	952	1274
NM_153827	MINK1	0.139891	0.149951	2057	2430	4290	4996
NM_003735	PCDHGA12	0.139722	0.107146	4367	5048	8302	9262
NM_031490	LONP2	0.139456	0.0197522	2055	2427	3556	3806
NM_016437	TUBG2	0.139452	0.0783634	419	537	813	959
NM_006039	MRC2	0.139364	0.53292	11298	12823	18621	27543
NM_001284214	TRIP12	0.139302	0.198482	6490	7436	10791	12765
NM_001142685	ARHGAP32	0.139295	0.329252	372	481	738	1037
NM_032039	ITFG3	0.139246	0.316789	2447	2873	5469	7103
NM_022157	RRAGC	0.139013	0.163348	656	816	1406	1712
NM_006288	THY1	0.138767	0.111866	15679	17708	32964	36258
NM_002720	PPP4C	0.138694	0.0756065	3527	4096	4556	5035
NM_007098	CLTCL1	0.138689	0.490356	332	433	776	1213
NM_020340	KIAA1244	0.13868	3.15694	15	34	33	444
NM_032217	ANKRD17	0.138653	0.22241	3666	4253	5499	6693
NM_001135146	SLC39A8	0.13854	0.628802	98	146	337	610
NM_032444	SLX4	0.138393	0.103567	448	571	722	872
NM_016355	DDX47	0.138338	0.0801699	946	1153	1086	1264
NM_005556	KRT7	0.138313	0.721419	9377	10666	1730	3059
NM_022152	TMBIM1	0.138122	0.250464	5493	6310	11099	13602
NM_001706	BCL6	0.138087	0.20031	816	1002	1474	1837
NM_203284	RBPJ	0.13778	1.22249	1755	2082	3402	8323
NM_016733	LIMK2	0.137686	0.0226364	625	779	1262	1403
NM_015484	SYF2	0.13751	0.0151155	375	484	844	952
NM_001012967	DDX60L	0.137425	0.288087	721	891	1127	1508
NM_003929	RAB29	0.137166	0.0161391	402	516	1163	1292
NM_001099285	PTMA	0.137134	0.0530834	3646	4226	2491	2756
NM_001271052	EMR2	0.137011	0.0392741	157	220	493	584
NM_003559	PIP4K2B	0.136987	0.152053	1998	2358	3943	4608
NM_005523	HOXA11	0.136823	0.480352	121	175	302	499
NM_015156	RCOR1	0.136716	0.374291	797	979	1015	1447
NM_001159280	ADAL	0.13656	0.0987925	106	156	231	303
NM_012308	KDM2A	0.136497	0.335052	3335	3873	3691	4898
NM_018026	PACS1	0.136229	0.313385	3503	4062	5137	6665
NM_018264	TYW1	0.136194	0.171036	266	353	412	540
NM_001270370	TMEM254	0.136065	0.0705848	192	263	451	549
NM_001206651	SH3GLB1	0.13604	0.461756	2067	2435	2957	4305
NM_001104925	PCMTD2	0.135972	0.209069	233	313	364	494
NM_003184	TAF2	0.135937	0.106978	757	932	1225	1444
NM_033360	KRAS	0.135844	0.0139825	782	961	1144	1270
NM_001098801	FAM210A	0.135686	0.756077	301	395	318	630
NM_002572	PAFAH1B2	0.135315	0.535507	2274	2669	3444	5253
NM_005455	ZRANB2	0.135166	0.331846	917	1117	1119	1543
NM_001282622	KDM5C	0.134995	0.340546	5105	5861	6515	8571
NM_001164	APBB1	0.134848	0.285404	523	658	2204	2869
NM_003074	SMARCC1	0.134724	0.131739	1310	1569	1759	2078
NM_001201366	DNAL1	0.134691	0.086534	103	152	200	264
NM_001238	CCNE1	0.134466	0.162044	180	248	206	285
NM_173832	ZFP41	0.134282	0.0991464	130	186	247	322
NM_014372	RNF11	0.134259	0.477965	2528	2955	3835	5608
NM_181672	OGT	0.134146	0.315535	2149	2525	3302	4336
NM_002309	LIF	0.134114	0.673562	163	227	942	1652
NM_017970	NRDE2	0.133973	0.0226026	254	338	455	536
NM_012398	PIP5K1C	0.133842	0.105581	1709	2024	4758	5362
NM_014743	KIAA0232	0.133555	0.646978	723	891	1131	1932
NM_001242673	AHCYL1	0.133519	0.374635	3523	4077	4779	6477
NM_001130031	ZNF562	0.133518	0.198686	398	510	649	841
NM_015906	TRIM33	0.133443	0.178447	773	949	963	1205
NM_018407	LAPTM4B	0.133044	0.323115	1152	1386	2177	2909
NM_007365	PADI2	0.133019	1.92321	7	25	48	261
NM_020894	UVSSA	0.132864	0.313432	199	271	310	457
NM_004937	CTNS	0.132791	0.415166	1007	1219	2103	2996
NM_033088	STRIP1	0.132716	0.0883224	1256	1505	2398	2721
NM_032167	SNX29	0.132368	0.0461155	1702	2014	3226	3525
NM_175876	EXOC8	0.132312	0.249532	765	939	905	1192
NM_006465	ARID3B	0.132257	0.282175	127	182	102	166
NM_001081491	NXF1	0.132251	0.122844	803	983	1242	1479
NM_014391	ANKRD1	0.132181	0.849545	2385	2789	3105	5891
NM_020443	NAV1	0.13209	0.247693	13951	15708	21980	26656
NM_032947	SMIM3	0.13206	0.682802	874	1065	4475	7506
NM_001252385	TNIP1	0.131994	0.361047	3004	3488	5571	7456
NM_015035	ZHX3	0.131925	0.203975	2974	3454	4773	5754
NM_002725	PRELP	0.131913	1.96756	34	61	79	410
NM_001009993	FAM168B	0.131905	0.19883	4155	4783	5195	6229
NM_021222	PRUNE	0.131735	0.110233	156	218	245	322
NM_002536	TBC1D25	0.131651	0.0978725	596	742	1092	1286
NM_006319	CDIPT	0.131489	0.16419	1327	1585	2837	3373
NM_001904	CTNNB1	0.131363	0.325228	6060	6915	10931	14107
NM_002545	OPCML	0.131219	0.893895	1399	1667	2109	4170
NM_003165	STXBP1	0.13119	0.455275	1721	2034	4538	6508
NM_018128	TSR1	0.131166	0.084573	1534	1821	2408	2725
NM_019022	TMX3	0.131125	0.472837	1110	1336	1560	2336
NM_001711	BGN	0.131124	0.434633	16909	18979	16932	23428
NM_001202233	NR4A1	0.130982	0.279496	802	981	358	510
NM_024571	SNRNP25	0.130965	0.0335603	187	256	335	407
NM_015368	PANX1	0.130912	0.484989	758	930	1077	1651
NM_001256378	MCMBP	0.130803	0.0784119	1901	2238	2044	2316
NM_016938	EFEMP2	0.130787	0.180284	7147	8126	10465	12231
NM_006765	TUSC3	0.130631	0.196933	1503	1785	3169	3841
NM_001172477	RRM2B	0.130311	0.423175	404	516	1764	2542
NM_152641	ARID2	0.130164	0.0521936	717	882	780	906
NM_018191	RCBTB1	0.130149	0.0395497	506	636	1381	1547
NM_000435	NOTCH3	0.130125	0.999192	3222	3729	7435	15358
NM_003575	ZNF282	0.129932	0.112272	943	1143	1065	1268
NM_005358	LMO7	0.129896	0.183577	11436	12893	19964	23188
NM_003075	SMARCC2	0.129837	0.152069	1467	1743	3714	4347
NM_007353	GNA12	0.129208	0.115963	4071	4680	5738	6486
NM_001017405	MAEA	0.129186	0.0161688	1122	1348	2504	2701
NM_020940	FAM160B1	0.129153	0.275077	1552	1839	2121	2745
NM_020448	NIPAL3	0.129139	0.351624	6479	7372	11091	14573
NM_001218	CA12	0.129017	1.63882	1884	2216	5996	19325
NM_012194	KIAA1549L	0.128921	0.360419	2187	2559	6185	8257
[truncated: 1,084 more rows]

## Sheet: SEN_treated.Up.Only
RefSeq ID	Gene Symbol	SR GFOLD	SEN GFOLD	SR_untreated	SR_treated	SEN_untreated	SEN_treated
NM_005954	MT3	0	6.08676	4	1	0	453
NM_000425	L1CAM	0	4.28776	9	10	12	469
NM_199296	ISM2	0	4.23887	2	8	10	433
NM_001216	CA9	0	3.88064	22	26	12	355
NM_182762	MACC1	0	3.65902	2	1	2	118
NM_198516	GALNT18	0	3.55763	46	40	33	584
NM_006771	KRT38	0	3.51475	0	5	2	107
NM_001039130	ALOX15B	0	3.33343	1	6	4	139
NM_004112	FGF11	0	3.08803	67	48	10	198
NM_001144994	C2orf72	0	3.06511	25	10	4	116
NM_017413	APLN	0	2.96617	277	249	83	845
NM_006426	DPYSL4	0	2.83189	49	56	35	373
NM_003122	SPINK1	-0.00835202	2.69761	8	1	6	116
NM_001958	EEF1A2	0	2.49729	2	11	8	122
NM_019058	DDIT4	0	2.45632	532	480	720	4338
NM_000230	LEP	0	2.4077	76	83	56	412
NM_001128850	RRAD	-0.659108	2.39442	47	15	54	396
NM_002246	KCNK3	0	2.35326	7	12	150	939
NM_004052	BNIP3	0	2.16747	2262	2243	1083	5257
NM_004967	IBSP	0	2.1417	2	2	21	157
NM_000201	ICAM1	0	2.13969	295	325	487	2408
NM_181726	ANKRD37	-0.0600287	2.13751	339	269	50	312
NM_006516	SLC2A1	-0.0123224	2.0504	6356	6044	1329	5907
NM_022834	VWA1	0	2.03893	22	33	23	157
NM_001142386	PDK3	0	2.01803	191	157	270	1277
NM_005165	ALDOC	0	2.00337	534	478	516	2316
NM_002820	PTHLH	0	1.98081	46	38	52	290
NM_001002814	RAB11FIP1	0	1.97636	42	60	6	72
NM_020311	ACKR3	0	1.95575	40	39	27	168
NM_007036	ESM1	-0.339419	1.94404	2562	1887	1863	7612
NM_009590	AOC2	0	1.92748	21	35	15	107
NM_032727	INA	0	1.89361	17	31	21	133
NM_015053	PPFIA4	0	1.87703	235	232	129	593
NM_001142617	STRA6	0	1.87529	2	4	25	150
NM_019105	TNXB	0	1.81099	2575	2620	129	567
NM_000316	PTH1R	0	1.7884	0	4	21	124
NM_001025366	VEGFA	0	1.78377	5690	5914	5781	20606
NM_206966	C5orf46	0	1.72497	21	13	27	144
NM_000094	COL7A1	0	1.70523	376	398	1416	4952
NM_021219	JAM2	0	1.68231	37	26	48	222
NM_001145106	FIBCD1	0	1.68184	352	369	69	301
NM_170744	UNC5B	0	1.6803	1077	1011	1404	4828
NM_003391	WNT2	0	1.67814	7	13	19	107
NM_016953	PDE11A	0	1.65429	22	24	245	911
NM_001286485	RGS11	0	1.64848	14	13	21	113
NM_016588	NRN1	0	1.63537	455	447	37	174
NM_001282349	OSCAR	0	1.63452	53	40	60	259
NM_001855	COL15A1	0	1.63284	171	210	1196	4004
NM_000962	PTGS1	0	1.62902	1202	1233	2595	8456
NM_000299	PKP1	-0.331391	1.60663	196	119	8	68
NM_001089	ABCA3	0	1.59701	37	32	87	347
NM_005545	ISLR	0	1.59386	1165	1067	2007	6429
NM_030949	PPP1R14C	0	1.5827	25	33	27	131
NM_003278	CLEC3B	0	1.54234	58	81	52	216
NM_001166222	CARNS1	0	1.53752	8	24	21	105
NM_002023	FMOD	0	1.53058	68	74	173	610
NM_001012706	C14orf182	0	1.50726	10	15	42	177
NM_000291	PGK1	0	1.48278	6933	7191	8146	23458
NM_001039570	KREMEN1	0	1.45596	115	130	308	983
NM_001146079	CLDN14	-0.0737217	1.45152	868	734	164	551
NM_001193582	NRCAM	0	1.44224	24	25	37	153
NM_018192	LEPREL1	0	1.42422	947	1050	1508	4338
NM_001185080	CLDN15	0	1.40729	61	78	44	172
NM_148672	CCL28	-0.198781	1.38972	68	37	44	170
NM_000923	PDE4C	0	1.36131	18	31	31	126
NM_001277307	MAGEB17	0	1.35896	280	284	50	185
NM_014367	FAM162A	0	1.35575	593	570	761	2148
NM_004997	MYBPH	0	1.34123	27	26	204	623
NM_005562	LAMC2	0	1.32771	360	327	470	1336
NM_001290294	SORBS1	0	1.32549	23	27	69	237
NM_014936	ENPP4	0	1.30198	2	6	29	115
NM_001199989	RASD1	0	1.30002	58	48	69	233
NM_000441	SLC26A4	0	1.29577	16	22	64	218
NM_006813	PNRC1	0	1.29472	572	634	759	2055
NM_001164507	NEB	0	1.29311	60	48	123	383
NM_173354	SIK1	0	1.28893	249	265	505	1392
NM_000636	SOD2	-0.00141348	1.26557	1297	1180	1483	3828
NM_001040619	ATF3	0	1.26177	167	164	83	266
NM_134262	RORA	0	1.25691	640	706	713	1887
NM_144717	IL20RB	0	1.23995	27	24	35	128
NM_001012631	IL32	0	1.23795	404	422	526	1397
NM_001099952	ITPR1	0	1.23749	166	167	559	1479
NM_001838	CCR7	0	1.23338	44	43	27	104
NM_004102	FABP3	0	1.22461	98	72	310	845
NM_001040167	LFNG	0	1.22389	117	153	67	216
NM_002317	LOX	0	1.22274	42411	42652	50535	119408
NM_014650	ZNF432	0	1.21933	88	62	164	471
NM_001195541	GS1-259H13.2	-0.368023	1.2161	66	31	35	126
NM_001164665	KIAA1549	0	1.21551	60	81	200	562
NM_007037	ADAMTS8	0	1.19248	16	25	29	107
NM_001082967	FAM19A5	-0.37022	1.19228	407	262	106	314
NM_003355	UCP2	0	1.18544	84	77	77	237
NM_000888	ITGB6	0	1.18459	1	1	37	129
NM_001253845	ADM2	0	1.1821	142	165	185	512
NM_005962	MXI1	-0.0802069	1.17003	598	491	778	1932
NM_004864	GDF15	0	1.1625	4509	4526	2219	5268
NM_001166239	CGREF1	0	1.15485	60	77	137	384
NM_080552	SLC32A1	0	1.1492	11	24	29	104
NM_020125	SLAMF8	0	1.14209	15	22	35	120
NM_001042784	CCDC158	0	1.14147	2	3	31	109
NM_005704	PTPRU	0	1.14022	109	108	318	817
NM_032148	SLC41A2	0	1.13437	153	182	449	1122
NM_014399	TSPAN13	0	1.13395	368	379	726	1765
NM_006167	NKX3-1	0	1.13342	289	242	218	575
NM_006871	RIPK3	0	1.11595	130	124	220	573
NM_139125	MASP1	0	1.11262	1205	1205	229	593
NM_001161572	MAFF	0	1.11066	1915	1861	1491	3460
NM_004115	FGF14	0	1.10851	61	69	89	255
NM_030957	ADAMTS10	-0.501046	1.10825	139	70	87	250
NM_032532	FNDC1	0	1.10216	123	160	343	854
NM_024787	RNF122	0	1.09986	115	141	54	166
NM_025107	MYCT1	0	1.09957	260	270	6	41
NM_031866	FZD8	0	1.08856	445	452	339	837
NM_152701	ABCA13	0	1.08807	19	25	247	625
NM_001130026	FAM115C	0	1.08592	115	105	44	139
NM_001946	DUSP6	0	1.08135	133	144	1589	3606
NM_001161352	KCNMA1	0	1.07963	252	251	2115	4750
NM_001243784	PDE2A	0	1.07296	31	30	62	183
NM_022818	MAP1LC3B	-0.00935789	1.06999	2676	2492	2859	6325
NM_018004	TMEM45A	0	1.06859	437	380	441	1055
NM_001033045	GPR155	0	1.0671	166	127	320	782
NM_144665	SESN3	0	1.06432	212	192	378	911
NM_002245	KCNK1	-0.34221	1.06416	158	92	60	177
NM_020309	SLC17A7	-0.0835988	1.06286	44	23	50	152
NM_016133	INSIG2	0	1.05919	287	334	266	656
NM_004748	CCPG1	0	1.05765	1702	1722	2731	5998
NM_033518	SLC38A5	0	1.05557	1760	1793	1824	4048
NM_133494	NEK7	0	1.05076	7431	7614	7711	16495
NM_198276	TMEM17	0	1.04912	23	25	64	185
NM_001159643	MCTP2	0	1.0438	2	6	114	303
NM_001282192	RNASE4	0	1.04212	356	367	686	1571
NM_001004439	ITGA11	0	1.04034	6800	6553	10423	22038
NM_002250	KCNN4	0	1.03849	69	70	842	1904
NM_014331	SLC7A11	-0.0726642	1.03751	854	722	1227	2728
NM_005202	COL8A2	0	1.03498	353	400	900	2024
NM_013332	HILPDA	0	1.03341	416	443	237	580
NM_002061	GCLM	0	1.03288	1509	1517	1350	2981
NM_024896	ERMP1	0	1.02735	331	301	580	1327
NM_001077619	UBXN2B	0	1.02641	28	21	106	281
NM_012328	DNAJB9	-0.0926382	1.02237	487	390	327	774
NM_020689	SLC24A3	0	1.02075	498	528	156	394
NM_000093	COL5A1	-0.0698755	1.02002	14317	13263	13133	27299
NM_001040084	ANXA8	0	1.01007	131	161	58	166
NM_017817	RAB20	0	1.00494	99	103	40	122
NM_001759	CCND2	0	1.00209	122	126	1279	2771
NM_153360	APCDD1L	-0.0260946	1.00071	2412	2212	6576	13626
NM_006072	CCL26	0	0.999646	108	131	154	384
NM_001081	CUBN	0	0.999041	11	27	146	366
NM_005220	DLX3	0	0.995768	19	19	35	109
NM_007325	GRIA3	-0.236738	0.992229	429	306	1040	2257
NM_001130987	DYSF	-0.197676	0.989931	695	530	2392	5033
NM_018000	MREG	-0.531273	0.988649	109	51	106	274
NM_181079	IL21R	0	0.986365	71	64	19	68
NM_000392	ABCC2	0	0.983351	37	55	37	113
NM_005211	CSF1R	-0.266464	0.978292	80	43	189	455
NM_001001794	DENND6B	0	0.978041	24	20	79	211
NM_001039966	GPER1	0	0.977467	302	336	247	580
NM_152666	PLD5	-0.360777	0.976577	49	21	54	153
NM_152772	TCP11L2	0	0.967554	270	219	387	872
NM_001252100	KIF21B	0	0.967511	103	88	35	107
NM_016577	RAB6B	0	0.964749	61	75	279	643
NM_001199619	NCOA7	0	0.963865	510	554	582	1275
NM_001098845	ANXA8L1	0	0.95612	67	95	37	111
NM_002275	KRT15	-0.212489	0.955732	83	47	181	431
NM_001286423	GLB1L	0	0.95506	347	342	1025	2170
NM_000379	XDH	0	0.952903	58	84	52	146
NM_025218	ULBP1	0	0.950797	280	263	385	858
NM_017694	MFSD6	0	0.947584	96	105	243	560
NM_002658	PLAU	0	0.945654	246	268	1709	3525
NM_194296	SPATA24	0	0.941275	46	29	25	81
NM_021111	RECK	0.0068057	0.929135	3270	3477	5422	10732
NM_153006	NAGS	0	0.924161	79	58	67	177
NM_181481	LDLRAD4	0	0.915308	21	15	100	248
NM_004598	SPOCK1	0	0.913653	10414	10436	9246	17944
NM_001134338	RNF24	0	0.913046	1086	1189	1422	2887
NM_152405	JMY	0	0.912622	197	206	381	828
NM_004936	CDKN2B	0	0.910074	81	99	287	636
NM_001042410	ANKZF1	0	0.910055	380	372	316	695
NM_032623	MGARP	0	0.905786	37	31	46	128
NM_022817	PER2	0	0.902656	188	177	198	451
NM_007332	TRPA1	0	0.898339	145	167	225	505
NM_001145115	PPP1R3G	0	0.892631	142	132	106	257
NM_001785	CDA	-0.234368	0.891166	220	146	293	640
NM_001170820	IFITM10	0	0.890128	110	108	418	889
NM_000451	SHOX	0	0.889475	4	14	121	288
NM_001135219	PIP5KL1	0	0.886867	18	29	75	190
NM_001001791	C10orf55	0	0.880633	88	90	618	1275
NM_001136537	BTBD19	0	0.873753	71	97	156	357
NM_015012	TMEM41B	0	0.871592	609	592	892	1795
NM_001323	CST6	0	0.871232	25	33	37	105
NM_006208	ENPP1	0	0.870628	545	553	1406	2774
NM_022051	EGLN1	0	0.866008	1466	1523	1217	2407
NM_004717	DGKI	0	0.864763	1118	1195	688	1396
NM_003660	PPFIA3	0	0.86053	64	82	62	159
NM_003486	SLC7A5	0	0.857782	3975	4108	1884	3647
NM_000955	PTGER1	0	0.856593	9	19	37	104
NM_031464	RPS6KL1	0	0.854996	69	94	42	115
NM_001113498	MDGA2	0	0.854371	2	8	139	318
NM_001206995	PPP2R2C	0	0.853163	102	132	433	896
NM_012068	ATF5	0	0.848376	903	922	1670	3225
NM_000202	IDS	0	0.842954	2240	2352	4409	8259
NM_000640	IL13RA2	0	0.842787	50	73	349	728
NM_001792	CDH2	0.00192165	0.84174	12840	13233	12338	22695
NM_033656	BRWD1	0	0.840968	730	734	948	1863
NM_001001891	ANO7	0	0.837241	64	53	50	131
NM_178554	KY	0	0.83682	102	91	177	390
NM_153610	CMYA5	0	0.836095	31	25	166	368
NM_004978	KCNC4	0	0.833344	352	347	2136	4050
NM_181712	KANK4	0	0.832341	3	5	110	255
NM_005233	EPHA3	0	0.830968	22	10	54	139
NM_002923	RGS2	0	0.827363	144	126	233	497
NM_016599	MYOZ2	0	0.825313	33	26	85	203
NM_013231	FLRT2	0	0.824018	2909	2973	4702	8682
NM_001030273	ARNTL	0	0.823271	335	335	297	619
NM_015482	SLC22A23	0	0.820845	389	406	809	1580
NM_198390	CMIP	0	0.817142	1503	1435	1289	2460
NM_001099773	CYP11A1	0	0.814697	19	18	119	270
NM_018012	KIF26B	0	0.813481	348	390	661	1298
NM_025225	PNPLA3	0	0.810376	10	24	85	201
NM_001010858	RNF187	0	0.808852	2966	3079	4421	8089
NM_017680	ASPN	0	0.80878	28	41	114	259
NM_032812	PLXDC2	0	0.80623	32	22	401	808
NM_024841	PRR5L	0	0.805213	389	404	428	858
NM_015193	ARC	-0.928617	0.803188	68	20	21	65
NM_030788	DCSTAMP	0	0.802081	0	2	94	218
NM_005099	ADAMTS4	0	0.802059	578	603	1135	2155
NM_015672	RIMBP3	0	0.801941	37	59	25	74
NM_145648	SLC15A4	0	0.80145	912	921	1163	2205
NM_001199383	RNF145	0	0.800419	1750	1651	1337	2519
NM_001199723	CRABP2	0	0.798977	79	90	206	436
NM_001195144	ANKRD44	-0.20405	0.797602	387	280	618	1205
NM_006520	DYNLT3	0	0.796132	318	332	778	1497
NM_023016	SOWAHC	-0.0378679	0.794855	445	368	428	852
NM_003979	GPRC5A	0	0.789568	961	1002	351	706
NM_003897	IER3	-0.143621	0.786565	6943	6033	3138	5700
NM_144599	NIPA1	0.00258118	0.785805	761	856	1061	1998
NM_001270764	CHST15	0	0.782787	89	76	227	471
NM_181784	SPRED2	0.00498501	0.782077	577	661	1031	1939
NM_014840	NUAK1	0	0.780538	1562	1609	1379	2560
NM_001170330	C4orf3	-0.166906	0.779776	1159	932	1479	2737
NM_138371	PCED1B	0	0.778729	180	197	156	335
NM_021999	ITM2B	0	0.773642	2699	2733	3966	7100
NM_005069	SIM2	0	0.773506	130	98	175	370
NM_005734	HIPK3	0	0.77181	2724	2760	3621	6488
NM_000152	GAA	-0.402452	0.770112	591	384	1387	2556
NM_015444	TMEM158	0	0.769629	325	291	2148	3898
NM_001204108	BCL2L11	-0.221662	0.769136	69	37	35	94
NM_005629	SLC6A8	-0.0117996	0.766374	1157	1039	1462	2682
NM_001823	CKB	0	0.766144	1022	1040	1383	2542
NM_003896	ST3GAL5	0	0.766053	171	179	225	462
NM_005524	HES1	0	0.764695	103	89	52	129
NM_030647	KDM7A	0	0.763988	335	354	368	725
NM_001100912	BEND7	0	0.763683	95	92	81	187
NM_005640	TAF4B	0	0.761883	108	104	69	163
NM_020957	PCDHB16	0	0.761222	13	14	40	104
NM_001731	BTG1	0	0.760633	1170	1284	1250	2298
NM_015015	KDM4B	-0.121144	0.757708	1017	839	1138	2096
NM_012309	SHANK2	0	0.756107	81	69	137	294
NM_003272	GPR137B	0	0.755154	171	194	501	961
NM_007224	NXPH4	-0.304992	0.753385	147	87	73	170
NM_004669	CLIC3	0	0.752977	97	93	218	445
NM_003532	HIST1H3E	-0.652572	0.752829	794	440	52	128
NM_001178106	ZNF185	0	0.750726	487	540	89	201
NM_001206951	SLC16A3	-0.0634986	0.749893	9943	9200	11315	19558
NM_000290	PGAM2	0	0.74588	28	29	77	177
NM_006636	MTHFD2	0	0.744907	1635	1720	869	1606
NM_001161546	PROB1	0	0.740857	133	137	58	139
NM_145658	SPESP1	0	0.740857	76	78	58	139
NM_152680	TMEM154	0	0.740551	89	91	283	560
NM_173208	TGIF1	0	0.736908	863	948	834	1536
NM_002890	RASA1	0	0.736007	1300	1342	2957	5196
NM_020777	SORCS2	0	0.73521	335	291	1360	2449
NM_018964	SLC37A1	-0.003152	0.733853	80	53	37	96
NM_153365	TAPT1	0	0.732173	288	305	366	706
NM_001135216	ZSCAN31	0	0.731447	10	14	40	102
NM_019050	USP53	0	0.730872	1457	1427	1878	3333
NM_153487	MDGA1	0	0.72977	332	380	921	1680
NM_001270691	SMOX	-0.103906	0.72788	664	540	549	1028
NM_017514	PLXNA3	-0.0344925	0.727254	2184	1984	4999	8625
NM_198581	ZC3H6	0	0.725899	400	347	343	662
NM_001172646	PLCB4	0	0.724625	809	816	1506	2682
NM_001433	ERN1	0	0.722011	257	306	462	871
NM_001135556	DYNC1I1	0	0.719744	31	48	362	693
NM_001105244	PTPRM	0.00907709	0.717544	3725	3953	5035	8628
NM_003183	ADAM17	0	0.716403	747	786	703	1288
NM_005127	CLEC2B	0	0.713182	208	190	177	359
NM_001128588	SLC14A1	0	0.712131	75	68	385	730
NM_203394	E2F7	0	0.712081	1629	1635	2914	5039
NM_020485	RHCE	0	0.708821	47	59	60	140
NM_001098722	GNG4	0	0.708821	27	35	60	140
NM_019107	C19orf10	0	0.707518	6232	6065	8560	14429
NM_001130144	LTBP3	0	0.706471	2082	1944	3101	5333
NM_024592	SRD5A3	0	0.704972	115	142	403	758
NM_032530	ZNF594	0	0.704374	43	52	52	124
NM_018227	UBA6	0	0.704018	1163	1231	2250	3898
NM_001160148	DDHD1	0	0.703609	526	563	745	1349
NM_001258379	SLC4A7	0	0.702026	1922	1933	2674	4603
NM_012334	MYO10	0.00724426	0.701979	5198	5465	6671	11249
NM_181486	TBX5	0	0.701482	86	89	37	94
NM_198159	MITF	0	0.700058	167	167	206	408
NM_007350	PHLDA1	0	0.698628	1860	1978	6904	11608
NM_001336	CTSZ	-0.0171217	0.698087	6070	5747	10047	16785
NM_032642	WNT5B	0	0.697785	5099	5198	10641	17759
NM_002840	PTPRF	0	0.697726	13060	12751	11579	19301
NM_017649	CNNM2	0	0.697282	97	124	183	366
NM_002632	PGF	0	0.691681	471	471	842	1503
NM_004947	DOCK3	0	0.687187	40	29	44	107
NM_015194	MYO1D	0	0.686206	1674	1646	3841	6480
NM_178518	TMEM102	-0.236694	0.685017	211	139	85	185
NM_001204397	PITX2	0	0.684455	128	142	466	856
NM_001012361	WDR31	0	0.682781	10	6	83	181
NM_173200	NR4A3	0	0.682527	161	184	75	166
NM_001145671	SORBS2	0	0.681623	86	102	114	238
NM_018941	CLN8	0	0.681571	1538	1657	1882	3229
NM_002517	NPAS1	0	0.679659	116	154	168	335
NM_020975	RET	0	0.675821	25	35	60	137
NM_014287	NOMO1	0	0.674992	5419	5437	8036	13259
NM_017580	ZRANB1	0	0.674142	1238	1329	944	1656
NM_024303	ZSCAN5A	0	0.673615	48	63	58	133
NM_182487	OLFML2A	0	0.673615	16	30	58	133
NM_000959	PTGFR	0	0.67129	306	317	437	799
NM_019053	EXOC6	0	0.670872	133	101	73	161
NM_001151	SLC25A4	-0.223562	0.668966	2057	1631	1237	2137
NM_001042496	SLC12A6	0	0.668699	1214	1263	1996	3388
NM_005892	FMNL1	0	0.668642	67	71	166	329
NM_005139	ANXA3	0	0.668566	51	37	10	41
NM_017644	KLHL24	0	0.665849	508	493	686	1216
NM_001031680	RUNX3	-0.202776	0.665746	188	125	69	153
NM_003749	IRS2	0	0.665687	851	872	747	1318
NM_004457	ACSL3	0	0.660647	955	974	1967	3322
NM_015419	MXRA5	0	0.660533	273	296	1148	1978
NM_001077624	ZNF846	0	0.655853	49	50	137	275
NM_031463	HSDL1	0.0095609	0.655384	512	593	767	1342
NM_001242804	LOC100505549	0	0.654586	88	110	81	174
NM_001142550	WDR47	0	0.654555	601	540	697	1225
NM_001121	ADD3	0	0.653499	1620	1573	2325	3887
NM_024006	VKORC1	0.0062786	0.652967	1455	1590	3573	5902
NM_003395	WNT9A	0	0.651916	34	55	85	181
NM_002210	ITGAV	0.00801994	0.651656	6797	7110	10656	17227
NM_001714	BICD1	0	0.650573	767	758	988	1702
NM_032409	PINK1	0	0.650243	2952	3068	6759	10996
NM_030627	CPEB4	0	0.648132	1268	1267	1069	1832
NM_005560	LAMA5	-0.233808	0.645581	347	243	129	259
NM_002556	OSBP	0	0.644206	2109	2232	2313	3843
NM_148893	SVIP	0	0.642865	81	91	127	255
NM_033254	BOC	0	0.642394	460	498	745	1294
NM_017789	SEMA4C	0	0.640367	472	477	374	677
NM_001258210	TSKU	0	0.639492	977	971	838	1444
NM_001281731	CERS5	0	0.637637	868	944	1522	2553
NM_006517	SLC16A2	0	0.636797	1926	1872	2870	4715
NM_001178007	BBS12	0	0.636639	74	49	135	268
NM_001278376	MPP2	0	0.636607	215	254	277	512
NM_005493	RANBP9	0	0.635905	1164	1240	1111	1885
NM_005149	TBX19	-0.626344	0.635458	74	29	56	126
NM_173552	C3orf58	0	0.634906	336	399	208	394
NM_006091	CORO2B	0	0.632342	436	470	1483	2481
NM_001200	BMP2	0	0.630623	10	18	60	133
NM_001005291	SREBF1	0	0.630295	1122	1091	1323	2220
NM_182752	TPRG1L	0	0.629643	3275	3097	4968	8016
NM_012168	FBXO2	0	0.628533	7	9	52	118
NM_016127	SARAF	0	0.62851	1623	1546	4026	6521
NM_004093	EFNB2	0	0.626344	106	82	29	74
NM_007214	SEC63	-0.00672515	0.626096	526	451	747	1283
NM_198542	ZNF773	0	0.625666	118	112	154	299
NM_152445	FAM161B	0	0.623155	127	166	345	621
NM_001708	OPN1SW	0	0.622404	225	261	133	262
NM_022763	FNDC3B	0	0.62197	3339	3164	4392	7068
NM_001039548	KLHL35	0	0.621716	69	91	87	181
NM_001025077	CELF2	0.00146481	0.620694	249	304	339	610
NM_001104647	SLC25A36	0	0.618638	754	795	948	1601
NM_001199039	SERINC2	0.00538565	0.617929	2806	2994	6622	10540
NM_012317	LDOC1	0.00482349	0.617696	252	308	166	318
NM_177552	SULT1A3	0	0.617564	198	200	183	347
NM_001017390	SULT1A4	0	0.617564	198	200	183	347
NM_003185	TAF4	0	0.616986	245	197	162	311
NM_004415	DSP	0	0.616198	24219	24316	29861	46568
NM_002047	GARS	0	0.614244	6352	6573	8996	14209
NM_006219	PIK3CB	0	0.613239	400	389	468	819
NM_005399	PRKAB2	0	0.612301	442	500	1190	1981
NM_003956	CH25H	0	0.612059	10	22	227	420
NM_002846	PTPRN	0	0.611547	193	232	185	349
NM_030671	PTPRO	0	0.611129	0	3	67	144
NM_182961	SYNE1	0	0.609788	12665	12456	8828	13905
NM_017510	TMED9	-0.170525	0.608345	10691	9190	11866	18591
NM_001195202	LOC100129636	0	0.60749	58	72	60	131
NM_001166050	APBB2	0	0.606481	1688	1688	1892	3083
NM_001040667	HSF4	0	0.606436	62	68	123	242
NM_001957	EDNRA	0	0.605502	84	79	310	556
NM_058238	WNT7B	0	0.603817	18	11	256	466
NM_016445	PLEK2	0	0.603087	291	304	410	719
NM_004984	KIF5A	-0.430313	0.602983	36	11	46	105
NM_006472	TXNIP	0	0.602056	832	819	3409	5444
NM_022465	IKZF4	0	0.601832	151	193	181	340
NM_019112	ABCA7	0	0.601568	35	50	283	510
NM_198181	GOLGA6L9	0	0.598603	52	42	21	57
NM_201380	PLEC	-0.102258	0.598459	12686	11469	21412	33088
NM_031449	ZMIZ2	-0.208656	0.596594	1482	1171	1581	2575
NM_001201380	CNTNAP3B	0	0.596283	94	118	110	218
NM_032134	QRICH2	0	0.593929	133	146	212	390
NM_032801	JAM3	0	0.593385	945	956	3045	4848
NM_032867	MICALCL	0	0.593294	118	120	156	296
NM_152495	CNIH3	0	0.59262	24	39	1512	2460
NM_152703	SAMD9L	0	0.591401	271	261	774	1296
NM_031435	THAP2	0	0.591163	112	134	100	200
NM_005098	MSC	0	0.58997	757	818	649	1096
NM_025160	WDR26	0	0.589888	2963	2876	3612	5712
NM_015061	KDM4C	0	0.587731	561	593	701	1177
NM_015833	ADARB1	0	0.587559	731	723	455	784
NM_001199771	RDH5	0	0.587096	122	104	195	360
NM_001102603	ZNF160	0	0.58673	366	422	507	867
NM_025081	NYNRIN	0.00496473	0.58417	1139	1257	1714	2760
NM_001144903	TM6SF1	-0.438108	0.583981	96	47	60	129
NM_007257	PNMA2	0	0.583898	480	554	216	394
NM_020801	ARRDC3	0	0.583779	365	405	455	782
NM_004031	IRF7	0	0.583408	94	119	73	152
NM_152527	SLC16A14	0	0.581004	6	9	54	118
NM_001001713	SH3BGR	0	0.581004	3	9	54	118
NM_001258205	TRPV3	-0.242167	0.581004	99	57	54	118
NM_015650	TRAF3IP1	0	0.581001	234	261	283	503
NM_022374	ATL2	0	0.580548	416	473	372	647
NM_015448	DPCD	0	0.579507	156	189	345	603
NM_198935	SS18L1	-0.123962	0.578763	456	355	289	512
NM_203314	BDH1	0	0.57727	70	56	35	83
NM_015513	CRELD1	-0.00450039	0.576312	1032	926	1951	3111
NM_004612	TGFBR1	0	0.575615	2002	2082	3583	5612
NM_001118887	ANGPT2	-0.468056	0.575305	430	259	89	179
NM_006896	HOXA7	0	0.574577	213	221	195	357
NM_030790	ITFG1	0	0.574004	1067	1164	2398	3793
NM_002228	JUN	0	0.573817	5158	5103	4862	7553
NM_001284341	FKBP9	0.00330308	0.57303	5348	5604	8333	12809
NM_013309	SLC30A4	0	0.572965	293	342	441	754
NM_004671	PIAS2	0	0.570838	418	406	578	970
NM_174899	FBXO36	0	0.570274	85	101	175	323
NM_017623	CNNM3	0	0.570111	576	632	435	743
NM_001128303	LACC1	0	0.569732	131	167	512	865
NM_022897	RANBP17	0	0.569547	56	71	160	298
NM_145799	SEPT6	0	0.567661	587	643	1321	2124
NM_000690	ALDH2	0	0.567473	326	370	622	1037
NM_001013732	PTCHD4	0	0.567284	10	8	116	224
NM_001004067	NOMO3	0	0.567188	4823	4775	7054	10830
NM_006252	PRKAA2	0	0.565623	92	89	175	322
NM_001042544	LTBP4	0	0.565617	201	217	92	183
NM_001220488	CDH13	0	0.564734	4350	4553	7104	10887
NM_178450	MARCH3	-0.00641951	0.564169	369	307	154	287
NM_018590	CSGALNACT2	0.00642674	0.563909	1369	1500	1233	1983
NM_001242828	ELOVL5	0	0.561893	2034	2092	2437	3821
NM_014028	OSTM1	0	0.561579	1259	1352	2335	3665
NM_005272	GNAT2	0	0.560805	29	15	56	120
NM_001130858	PPIP5K1	0	0.56028	250	205	903	1469
NM_003337	UBE2B	0	0.55925	466	481	693	1142
NM_000165	GJA1	0	0.558775	5578	5681	5773	8845
NM_023071	SPATS2	-0.0375008	0.557617	1173	1035	1352	2157
NM_198463	C3orf67	0	0.555819	70	85	98	192
NM_001242801	ZNF790	0	0.555819	40	63	98	192
NM_001146254	PODNL1	0	0.555348	108	121	279	488
NM_001024807	APLP1	0	0.55512	172	199	455	767
NM_030759	NRBF2	0	0.555114	588	584	755	1235
NM_001282716	STAG3	0	0.555096	94	121	166	305
NM_138448	ACYP2	-0.169442	0.554683	112	70	146	272
NM_001285878	CEBPB	-0.0525617	0.554354	2040	1825	2240	3503
NM_015016	MAST3	0	0.553393	305	271	497	832
NM_173614	NOMO2	0	0.552562	5918	5975	8678	13144
NM_024615	PARP8	0	0.551414	152	169	547	909
NM_001135036	TVP23C	0	0.551306	205	183	243	429
NM_001083617	RB1CC1	0	0.55093	1220	1285	1890	2965
NM_004040	RHOB	0	0.550818	4756	4726	3720	5723
NM_003235	TG	0	0.549842	27	16	48	105
NM_199054	MKNK2	0	0.547984	1813	1878	1647	2591
NM_015052	HECW1	0	0.547642	10	24	131	246
NM_080660	ZC3HAV1L	0	0.546976	182	198	191	344
NM_000428	LTBP2	0	0.546577	21013	20804	44866	66470
NM_001204478	TVP23C-CDRT4	0	0.546415	190	202	252	442
NM_177924	ASAH1	0	0.545467	565	629	2683	4148
NM_000875	IGF1R	0	0.54469	2519	2666	3180	4891
NM_007266	GPN1	0	0.54458	739	807	1025	1640
NM_001134878	KIF9	0	0.544576	75	81	112	214
NM_015274	MAN2B2	0.00188509	0.544409	1855	2002	3870	5922
NM_012139	SERGEF	0	0.543819	140	156	220	390
NM_021244	RRAGD	0	0.543798	43	45	356	606
NM_002332	LRP1	-0.0789835	0.543216	60577	56575	116461	171215
NM_020702	KIAA1161	0.000733112	0.540892	156	200	270	469
NM_001287491	TET3	0	0.540024	34	52	29	70
NM_001080423	GRIP2	0	0.540024	62	83	29	70
NM_001114634	PLAG1	0	0.538998	91	80	141	261
NM_015407	ABHD14A	0	0.538138	282	314	518	856
NM_001184940	FAM219A	0	0.53772	1318	1383	1360	2140
NM_001172223	MOB2	0	0.537037	378	347	391	658
NM_001190274	FBXO11	0	0.53532	973	876	809	1301
NM_003060	SLC22A5	0	0.534851	61	67	171	309
NM_001172624	NEO1	0	0.53439	910	983	2462	3787
NM_024501	HOXD1	0	0.533837	144	114	541	889
NM_152402	TRAM1L1	0	0.533829	225	183	279	481
NM_001248008	SKIL	0	0.533057	1951	1985	2410	3706
NM_024496	IRF2BPL	0	0.533032	347	406	1048	1662
NM_001718	BMP6	0	0.531726	1403	1344	977	1553
NM_014797	ZBTB24	0	0.531197	363	315	358	604
NM_000577	IL1RN	0	0.530743	28	23	79	157
NM_052868	IGSF8	0	0.529263	267	288	591	963
NM_001214909	ZNF48	0	0.529163	193	210	168	303
NM_001244808	FOXP1	0	0.528696	3787	3900	4001	6052
NM_001013657	GDPGP1	0	0.527933	63	48	46	100
NM_144629	RFTN2	0	0.527416	144	131	141	259
NM_001288748	P4HA3	0	0.526405	174	195	900	1431
NM_172016	TRIM39	0	0.526339	411	422	376	630
NM_001286067	C11orf54	0	0.526276	167	184	116	218
NM_033411	RWDD2A	0	0.524508	101	106	104	198
NM_004186	SEMA3F	0	0.523666	897	952	389	649
NM_018366	BLOC1S4	0	0.523206	276	232	243	421
NM_001256267	MYPN	-0.0290592	0.522422	603	514	630	1018
NM_001199861	KCNAB2	0	0.521281	267	266	493	808
NM_025147	COQ10B	-0.107219	0.519274	1232	1037	1073	1684
NM_032875	FBXL20	0	0.517455	582	554	1009	1586
NM_001627	ALCAM	0	0.517334	9874	10091	13823	20299
NM_001114	ADCY7	0	0.517298	2753	2901	4111	6166
NM_001130690	PDE10A	0	0.51651	213	191	179	318
NM_021943	ZFAND3	0	0.515338	1601	1734	1801	2762
NM_001030055	ARHGAP5	0	0.514751	1760	1725	2069	3157
NM_002149	HPCAL1	0	0.51428	686	631	1701	2612
NM_173557	RNF152	0	0.513946	354	322	314	529
NM_016472	GSKIP	0	0.513366	302	342	611	983
NM_020354	ENTPD7	-0.07211	0.512875	1171	1008	1362	2107
NM_173074	PIGF	0	0.511381	439	436	801	1268
NM_002731	PRKACB	0	0.511304	344	358	643	1030
NM_014960	ARSG	0	0.51113	43	40	139	253
NM_001408	CELSR2	-0.176002	0.509759	88	52	27	65
NM_001145536	C17orf107	0	0.509759	52	53	27	65
NM_002835	PTPN12	0	0.509695	1499	1594	2431	3678
NM_000052	ATP7A	0	0.508708	288	300	485	789
NM_005929	MFI2	0	0.508062	279	332	316	530
NM_013399	CDIP1	0	0.507426	951	970	1208	1871
NM_173174	PTK2B	0	0.507256	275	256	191	335
NM_003255	TIMP2	0	0.506536	23515	23998	28668	41461
NM_001130080	IFI27	0	0.506276	187	150	1007	1571
NM_022164	TINAGL1	0	0.505842	4555	4721	2271	3434
NM_006772	SYNGAP1	0	0.505001	379	362	557	896
NM_181093	SCYL3	0	0.504737	176	205	229	394
NM_005402	RALA	0	0.504314	1646	1781	2991	4482
NM_000203	IDUA	-0.378054	0.503324	329	206	559	898
NM_001282511	NPIPA8	0	0.502945	370	341	389	640
NM_001282507	NPIPA7	0	0.502945	370	341	389	640
NM_001025389	AMPD3	0	0.502784	503	509	1258	1939
NM_007157	ZXDB	0	0.502592	306	294	395	649
NM_001779	CD58	0	0.50252	139	142	214	370
NM_198404	KCTD4	0	0.50162	45	30	25	61
NM_004642	CDK2AP1	0	0.501421	2854	2983	3529	5255
NM_145257	CCSAP	0	0.501378	329	301	227	390
NM_014498	GOLIM4	-0.0778169	0.49993	1160	994	1595	2431
NM_000100	CSTB	-0.151188	0.499908	3010	2546	7004	10268
NM_152230	IPMK	0	0.499888	127	141	114	211
NM_015626	WSB1	0	0.499155	1027	1083	1266	1946
NM_001204	BMPR2	0.000807528	0.498171	3312	3506	6528	9571
NM_022151	MOAP1	0	0.497143	352	330	503	810
NM_001164496	CFAP44	0	0.496975	70	89	143	257
NM_020651	PELI1	0	0.496971	141	158	89	170
NM_139025	ADAMTS13	-0.133381	0.496803	41	20	46	98
NM_018490	LGR4	0	0.494898	445	499	980	1519
NM_173485	TSHZ2	0	0.494409	13	10	214	368
NM_001198568	ADCY4	0	0.493188	293	316	264	445
NM_173519	CLVS1	0	0.49314	310	293	630	998
NM_000351	STS	0	0.492575	858	951	1774	2680
NM_022740	HIPK2	0	0.490769	6503	6325	11039	15965
NM_001710	CFB	0	0.489826	69	53	64	128
NM_024686	TTLL7	0	0.489679	41	40	166	292
NM_001145306	CDK6	0	0.48916	2799	2933	2683	3991
NM_001039886	ZNF808	0	0.488999	223	244	327	540
NM_015680	CNPPD1	0	0.488945	1507	1493	2489	3710
NM_001037582	SCD5	-0.0429758	0.488092	284	224	378	617
NM_001039703	NBPF10	-0.0398718	0.487993	669	570	1042	1603
NM_001079526	IKZF2	0	0.487892	73	64	44	94
NM_022365	DNAJC1	0	0.487854	830	891	936	1447
NM_000514	GDNF	0.00170048	0.48731	2980	3166	1782	2682
NM_153607	CREBRF	0.00466286	0.48724	225	278	526	839
NM_002127	HLA-G	0	0.487213	392	454	630	994
NM_005252	FOS	0	0.487171	109	122	54	111
NM_001080424	KDM6B	0	0.486254	448	425	358	586
NM_001136499	ZNF841	0	0.485762	211	229	717	1122
NM_001278267	NBPF20	-0.225496	0.48555	834	631	1190	1817
NM_003437	ZNF136	0	0.485478	135	120	114	209
NM_133466	ZFP82	0	0.485203	171	136	143	255
NM_006547	IGF2BP3	0	0.48487	22	34	200	344
NM_001103184	FMN1	0	0.484394	755	738	873	1351
NM_144690	ZNF582	0	0.483939	8	13	50	104
NM_005070	SLC4A3	0	0.483491	93	65	260	436
NM_003287	TPD52L1	0	0.483093	139	128	264	442
NM_000697	ALOX12	0	0.481738	47	36	62	124
NM_080836	STK35	0	0.481738	1060	1161	1431	2163
NM_001113482	MANEAL	-0.401843	0.481738	40	15	62	124
NM_001769	CD9	0	0.480876	1309	1388	3637	5336
NM_032788	ZNF514	0	0.480492	195	219	275	458
NM_002350	LYN	-0.0347616	0.479881	223	172	312	514
NM_001014447	CPZ	0	0.478832	6	17	81	155
NM_144736	NDUFAF7	0	0.478473	203	165	372	604
NM_021818	SAV1	0	0.478344	675	704	609	957
NM_015348	TMEM131	0	0.478025	1577	1708	3893	5691
NM_017918	CCDC109B	0	0.477281	261	270	304	501
NM_033429	CALML4	0	0.476267	153	167	123	222
NM_001271441	C21orf2	0	0.476133	183	206	200	342
NM_012413	QPCT	0	0.476131	300	270	539	852
NM_024336	IRX3	0	0.476066	228	223	297	490
NM_032017	STK40	0	0.475855	848	906	851	1311
NM_032854	CORO6	0	0.474936	153	185	341	556
NM_007202	AKAP10	0	0.474932	581	570	801	1237
NM_032383	HPS3	0	0.474871	752	809	1025	1564
NM_001278740	TSPAN6	0	0.474846	258	216	526	832
NM_007285	GABARAPL2	0	0.474751	513	546	903	1386
NM_004183	BEST1	-0.0251269	0.474154	165	123	424	680
NM_016032	ZDHHC9	0	0.474144	1352	1460	2820	4146
NM_198335	GANAB	0	0.47368	14444	14592	20102	28519
NM_001172655	ZNF701	0	0.473677	93	120	150	264
NM_005013	NUCB2	0	0.472142	1298	1218	1429	2146
NM_003999	OSMR	0	0.470204	4665	4563	4334	6286
NM_030768	ILKAP	0	0.470188	420	396	393	632
NM_001008401	ZNF761	0	0.470084	220	220	254	423
NM_017659	QPCTL	0	0.469798	532	555	1017	1547
NM_203371	FIBIN	0	0.46959	57	64	345	560
NM_032927	TMEM128	0	0.469336	203	201	218	368
NM_004272	HOMER1	0	0.469336	203	244	218	368
NM_020123	TM9SF3	0	0.468803	4186	4396	5561	8015
NM_015044	GGA2	0	0.468749	1200	1265	1701	2532
NM_004714	DYRK1B	0	0.46705	183	167	289	475
NM_012110	CHIC2	0	0.466889	419	462	435	693
NM_024848	MORN1	0	0.466644	39	35	67	131
NM_021255	PELI2	0	0.465739	119	125	131	233
NM_012142	CCNDBP1	0	0.465658	1075	974	1718	2551
NM_001024845	SLC6A9	0	0.465329	611	587	308	503
NM_001289125	IFNAR2	0	0.465131	344	333	381	612
NM_001282116	RFX3	0	0.464993	103	78	46	96
NM_178140	PDZD2	0	0.464993	54	41	46	96
NM_145276	ZNF563	0	0.464328	35	45	58	116
NM_001099434	DCDC2B	0	0.464328	36	28	58	116
NM_172037	RDH10	0	0.462399	573	613	543	850
NM_080491	GAB2	0	0.461246	1265	1338	1818	2686
NM_020699	GATAD2B	0	0.461169	1123	1082	1215	1823
NM_176814	ZNF800	0	0.460338	568	621	724	1113
NM_001284274	HECTD2	0	0.460165	82	73	158	274
NM_016085	ATRAID	0	0.459899	1220	1326	2186	3207
NM_001271928	KIF27	0	0.459219	38	21	54	109
NM_001195608	PLEKHA1	0	0.45899	716	676	713	1096
NM_018842	BAIAP2L1	-0.154554	0.458832	588	457	595	924
NM_001001664	SPOPL	0	0.458429	357	356	329	532
NM_006565	CTCF	0	0.45827	972	902	859	1307
NM_000527	LDLR	0	0.458206	2516	2501	4045	5828
NM_001040457	RHBDD2	0	0.457764	979	942	2649	3858
NM_005957	MTHFR	-0.00669894	0.45705	680	594	821	1251
NM_001291860	HSPG2	-0.127661	0.456519	26212	23496	31269	43654
NM_145021	MARCH8	0	0.456315	511	552	1015	1530
NM_030777	SLC2A10	0	0.455481	1958	1892	2154	3152
NM_002312	LIG4	0	0.452493	184	216	272	445
NM_014636	RALGPS1	0	0.451565	30	20	89	165
NM_021089	ZNF8	0.00133803	0.451468	187	235	295	479
NM_001005404	YPEL2	0	0.45139	159	196	559	867
NM_016498	MTFP1	0	0.451031	180	218	58	115
NM_172027	ABTB1	0	0.450937	235	279	586	906
NM_001195263	PDZD7	-0.419888	0.450596	223	129	231	383
NM_001009955	SSBP3	0	0.45005	373	373	530	824
NM_001167856	SBNO1	0	0.449935	1973	2010	2283	3322
NM_006260	DNAJC3	0	0.448226	2248	2403	2872	4146
NM_006045	ATP9A	0	0.447451	1685	1807	5043	7177
NM_001276435	KCNJ15	0	0.44487	38	46	150	259
NM_001204883	RAB43	0	0.443624	779	754	838	1264
NM_004261	SEP15	0	0.443591	1539	1644	2227	3229
NM_004538	NAP1L3	0	0.443572	11	14	48	98
NM_001134707	SARDH	-0.721099	0.442511	199	90	19	48
NM_002917	RFNG	0	0.442418	964	1019	1075	1601
NM_004388	CTBS	-0.0856574	0.44239	389	307	591	908
NM_018462	BRK1	0	0.442308	1676	1595	2618	3774
NM_001101802	PHF21A	0	0.441968	478	512	930	1394
NM_181333	PRR5	0	0.441186	54	35	64	124
NM_000629	IFNAR1	-0.0694063	0.441094	1096	942	1778	2593
NM_007218	RNF139	0	0.440922	553	577	566	871
NM_014232	VAMP2	0	0.440815	879	840	888	1333
NM_001166345	MDFIC	0	0.440597	1120	1138	2236	3235
NM_052888	LRRC37B	0	0.438727	112	143	185	311
NM_020310	MNT	0	0.438439	600	668	919	1375
NM_012330	KAT6B	0	0.437797	761	764	1111	1647
NM_181453	GCC2	0	0.43757	622	601	1004	1495
NM_018023	YEATS2	0	0.436693	2162	2291	2225	3211
NM_207333	ZNF320	0	0.435656	167	189	293	471
NM_033280	SEC11C	0	0.435155	165	141	287	462
NM_030665	RAI1	0	0.435153	791	829	1152	1702
NM_001291415	KDM6A	0.00943245	0.434744	551	635	572	876
NM_033426	CIPC	0	0.43417	214	240	462	717
NM_014812	CEP170	0	0.433807	8327	8099	11240	15626
NM_182491	ZFAND2A	-0.0119049	0.433595	505	430	553	848
NM_177938	P4HTM	0	0.433399	302	359	809	1214
NM_006734	HIVEP2	0	0.433181	2739	2790	3876	5495
NM_014999	RAB21	0	0.432723	1433	1359	1518	2214
NM_001172700	SHROOM1	0	0.432581	172	153	310	495
NM_001123392	TBC1D3H	0	0.432089	180	169	214	353
NM_032258	TBC1D3F	0	0.431934	178	167	210	347
NM_001003940	BMF	0	0.431571	16	21	139	240
NM_170753	PGBD3	0	0.431496	393	349	341	540
NM_032561	C22orf23	0	0.431253	895	818	616	937
NM_002850	PTPRS	0	0.430369	1513	1624	4130	5835
NM_024312	GNPTAB	0	0.429363	1067	1117	2082	2996
NM_014117	C16orf72	0	0.42901	1360	1438	2647	3780
NM_003107	SOX4	0	0.428046	420	440	767	1150
NM_001134655	ZNF213	0	0.428035	300	288	335	530
NM_001040445	ASB1	0	0.427744	2965	2938	3827	5407
NM_014044	UNC50	-0.0035803	0.427192	596	517	740	1111
NM_030802	FAM117A	0	0.426948	42	52	112	198
NM_001163922	VSIG10L	-0.300219	0.426948	119	68	112	198
NM_018215	PNMAL1	0	0.426811	111	148	299	477
NM_004454	ETV5	0	0.42664	1619	1624	2689	3832
NM_016433	GLTP	0	0.42655	2313	2364	2760	3930
NM_001252127	AP4E1	0	0.425497	629	585	755	1131
NM_005665	EVI5	0	0.424749	893	874	894	1327
NM_004369	COL6A3	-0.113218	0.424682	31491	28566	126573	171367
NM_001015880	PAPSS2	0	0.424646	7619	7633	6316	8809
NM_001003795	GTF2IRD2B	0	0.424584	142	127	195	323
NM_024784	ZBTB3	0	0.423953	153	164	177	296
NM_001291462	LOC101060321	0	0.423572	179	169	214	351
NM_020765	UBR4	0.00956618	0.423281	14337	14831	24696	33768
NM_080489	SDCBP2	-0.0772879	0.422971	103	68	100	179
NM_152778	MFSD8	0	0.422702	160	165	202	333
NM_173822	FAM126B	-0.139688	0.422375	271	198	324	512
NM_176891	IFNE	0	0.421107	9	11	121	211
NM_020729	ODF2L	-0.104964	0.420987	309	235	345	542
NM_024541	C10orf76	0	0.420351	416	397	630	950
NM_016049	EMC9	0	0.419657	178	190	191	316
NM_001014283	DCUN1D2	0	0.419646	293	293	364	569
NM_025106	SPSB1	0	0.419427	487	555	497	760
NM_032995	ARHGEF4	0	0.418821	172	137	349	547
NM_080669	SLC46A1	0	0.418815	440	493	853	1264
NM_005981	TSPAN31	0	0.418721	366	399	1059	1553
NM_001755	CBFB	0	0.417864	1496	1606	1947	2786
NM_018378	FBXL8	0	0.417371	67	54	83	152
NM_001018116	MURC	0	0.417371	48	58	83	152
NM_018197	ZFP64	0	0.417361	400	426	530	806
NM_001256619	R3HCC1L	-0.143711	0.416867	414	315	306	484
NM_004747	DLG5	0	0.416672	2751	2780	4972	6930
NM_002668	PLP2	-0.0149441	0.416502	3124	2912	4382	6124
NM_001963	EGF	0	0.416246	28	30	64	122
NM_015021	ZNF292	0	0.415983	798	821	859	1270
NM_001135575	SMIM13	0	0.41596	347	384	374	582
NM_001896	CSNK2A2	-0.0042461	0.415854	824	730	678	1015
NM_000854	GSTT2	0	0.415817	178	174	356	556
NM_001080843	GSTT2B	0	0.415817	178	174	356	556
NM_022158	FN3K	0	0.41553	67	95	146	248
NM_019072	SGTB	-0.0399776	0.414499	1257	1111	1493	2152
NM_016530	RAB8B	0	0.414417	821	780	1470	2120
NM_020971	SPTBN4	0	0.414196	42	40	89	161
NM_001148	ANK2	0	0.413886	100	120	1822	2606
NM_004490	GRB14	0	0.41376	46	31	177	294
NM_001042483	NUPR1	-0.0444446	0.413759	1550	1379	2785	3930
NM_018216	PANK4	0	0.413523	1151	1070	780	1157
NM_152271	LONRF1	0	0.412797	184	197	106	187
NM_022900	CASD1	0	0.412724	124	117	135	231
NM_001136265	IFFO2	-0.0496172	0.412541	1768	1576	1618	2322
NM_012421	RLF	0	0.412541	612	646	686	1024
NM_001040182	CLDND1	-0.0313383	0.412355	1181	1047	942	1383
NM_148894	BOD1L1	-0.00855429	0.412049	1437	1307	1971	2808
NM_015102	NPHP4	0	0.411191	376	405	603	906
NM_014106	ZNF770	0	0.411102	807	848	842	1242
NM_014649	SAFB2	0	0.410429	617	568	470	717
NM_017983	WIPI1	0	0.409994	638	661	1242	1798
NM_003801	GPAA1	0	0.409708	1613	1646	2589	3651
NM_001165958	GSDMB	0	0.409678	67	85	154	259
NM_014315	KLHDC2	0.00834196	0.409626	544	627	728	1081
NM_014506	TOR1B	0	0.40948	1792	1732	3662	5115
NM_025179	PLXNA2	-0.0119148	0.409422	3653	3428	5203	7209
NM_006454	MXD4	0	0.408689	1138	1246	2566	3617
NM_001144757	SCG5	0	0.408464	589	583	992	1449
NM_001286398	RNF217	0	0.408118	305	326	358	556
NM_014746	RNF144A	0	0.406853	15	16	264	420
NM_144964	TRMT10B	0	0.406333	102	138	127	218
NM_004854	CHST10	0	0.405687	252	285	223	360
NM_000801	FKBP1A	-0.0284723	0.405554	4437	4137	9144	12506
NM_014322	OPN3	0	0.40548	339	359	208	338
NM_138426	GLCCI1	0	0.404707	401	387	281	444
NM_014938	MLXIP	-0.0463251	0.403764	2329	2103	2959	4140
NM_001271872	SRGAP2C	0	0.403726	1012	1093	1410	2022
NM_001278535	NEURL2	-0.737902	0.403379	71	25	44	89
NM_001270384	FAM73A	0	0.402989	667	730	1254	1806
NM_005645	TAF13	0	0.401968	530	489	439	669
NM_000296	PKD1	0	0.401436	2780	2693	3305	4603
NM_053042	ZNF518B	-0.0453059	0.401344	940	815	1044	1514
NM_002839	PTPRD	0	0.401097	136	163	510	769
NM_017658	KLHL28	0	0.401022	343	287	252	401
NM_024756	MMRN2	0	0.399896	97	80	141	238
NM_021090	MTMR3	-0.135955	0.399789	1277	1055	1705	2421
NM_006463	STAMBP	0	0.398998	488	500	435	662
NM_022110	FKBPL	0	0.398921	106	138	79	144
NM_018379	FAM63A	0	0.398677	150	153	308	481
NM_013995	LAMP2	0	0.398606	2337	2446	3452	4793
NM_006699	MAN1A2	0	0.398567	922	888	1545	2200
NM_212481	ARID5A	0	0.398027	255	267	175	288
NM_003129	SQLE	0	0.397832	603	679	1643	2333
NM_014935	PLEKHA6	0	0.397558	78	57	150	251
NM_001006612	WBP5	0	0.397184	1521	1555	1840	2601
NM_138962	MSI2	0	0.39652	84	75	239	381
NM_016248	AKAP11	0	0.396339	1624	1699	2976	4142
NM_001129896	SYTL4	0	0.396198	350	342	378	580
NM_004446	EPRS	0	0.395803	3716	3604	6108	8357
NM_001242809	ANKRD6	0	0.395483	234	199	537	804
NM_001291832	FAM132B	-0.0673803	0.394854	91	59	258	408
NM_001001872	C14orf37	0	0.394743	176	192	593	882
NM_153188	TNPO1	0	0.393751	3316	3417	5555	7604
NM_016353	ZDHHC2	-0.0319754	0.393627	1262	1122	1312	1874
NM_032423	ZNF528	0	0.39332	104	137	412	627
NM_015092	SMG1	0	0.392646	2891	2989	4675	6418
NM_018169	KIAA1551	0	0.39262	410	359	420	638
NM_024089	KDELC1	0	0.392586	207	252	391	597
NM_005512	LRRC32	0	0.391898	4065	4076	12915	17410
NM_001902	CTH	0	0.390874	172	203	64	120
NM_001285549	ZDBF2	0	0.390607	243	227	364	558
NM_014230	SRP68	-0.10692	0.390321	3007	2624	2801	3889
NM_001008211	OPTN	0.00746364	0.390287	5063	5327	8454	11456
NM_031886	KCNA7	0	0.389958	215	189	198	320
NM_006609	MAP3K2	0	0.389244	1321	1391	1843	2591
NM_020717	SHROOM4	0	0.389123	204	223	518	774
NM_015349	GLTSCR1L	0.00505456	0.388263	353	419	693	1017
NM_153240	NPHP3	-0.213343	0.388129	593	442	832	1209
NM_017851	PARP16	0	0.386941	154	197	158	261
NM_024561	NAA16	0	0.386861	168	205	139	233
NM_004460	FAP	0	0.385645	1810	1767	4594	6279
NM_001204817	ZNF587	-0.0513927	0.385588	523	434	607	896
NM_012135	FAM50B	0	0.38519	279	242	241	381
NM_080607	VSTM2L	0	0.384657	36	44	56	107
NM_002114	HIVEP1	0	0.384539	1142	1217	1447	2046
NM_001202560	WBSCR22	0.00961752	0.384457	821	924	1506	2126
NM_000147	FUCA1	0	0.384168	111	84	387	588
NM_031946	AGAP3	0	0.384064	1926	2019	2797	3867
NM_001171816	RNF166	0	0.383118	188	216	208	333
NM_000132	F8	0	0.382915	30	45	166	272
NM_005938	FOXO4	-0.0102548	0.381526	308	251	343	525
NM_001007523	F8A2	0	0.381094	389	342	460	689
NM_001007524	F8A3	0	0.381094	389	342	460	689
NM_001005463	EBF3	0	0.380006	502	520	780	1131
NM_018434	RNF130	5.12125e-06	0.380004	324	386	934	1342
NM_003908	EIF2S2	0	0.379897	1607	1689	2360	3270
NM_005781	TNK2	0	0.379635	582	624	813	1176
NM_001136234	SUPT20HL1	0	0.379511	17	22	73	133
NM_031913	ESYT3	0	0.379414	75	95	150	248
NM_133496	SLC30A7	0	0.378573	1042	1077	1217	1726
NM_001291694	NR2C2	0	0.37808	1625	1559	1747	2442
NM_014952	BAHD1	0	0.37803	386	394	520	771
NM_001304	CPD	-0.0763398	0.378028	1422	1232	2868	3946
NM_001271870	SRGAP2B	0	0.377836	988	1050	1346	1900
NM_001277945	ZNF83	0	0.376698	267	304	455	680
NM_001924	GADD45A	-0.324386	0.376123	1772	1300	1375	1937
NM_006768	BRAP	0	0.375716	419	483	636	930
NM_001001330	REEP3	0	0.375712	1559	1474	1828	2547
NM_013313	YPEL1	0	0.375343	87	97	158	259
NM_024560	ACSS3	0	0.375343	25	29	158	259
NM_024725	CCDC82	0	0.375244	354	344	416	625
NM_001040185	ZNF765	0	0.375124	135	138	187	301
NM_001079537	TRAPPC6B	0	0.37376	594	596	834	1200
NM_001993	F3	0	0.373549	268	261	451	673
NM_001006607	LRRC37A2	0	0.37344	212	199	370	560
NM_003162	STRN	0	0.373306	821	916	1113	1579
NM_025075	THOC7	0	0.372997	383	389	480	713
NM_013272	SLCO3A1	-0.248088	0.37262	672	493	961	1372
NM_175922	PRR18	-0.408295	0.372562	54	23	37	76
NM_003799	RNMT	0	0.372557	696	768	1059	1505
NM_020928	ZSWIM6	0	0.372443	953	994	1079	1532
NM_006876	B3GNT1	0	0.37242	369	347	848	1218
NM_005713	COL4A3BP	0	0.371815	602	668	1177	1664
NM_014157	CCDC113	-0.041761	0.371671	82	53	175	283
NM_198557	RBM43	0	0.371671	85	110	175	283
NM_001098402	ZBTB21	0	0.371344	466	499	638	930
NM_022458	LMBR1	0	0.3711	474	526	774	1116
NM_018426	TMEM63B	0	0.370513	1331	1389	2600	3569
NM_024744	CARF	0	0.370083	87	88	160	261
NM_014600	EHD3	0	0.36957	582	633	813	1168
NM_024580	EFTUD1	0	0.368944	910	948	1510	2109
NM_001204477	CDRT4	0	0.368877	150	149	183	294
NM_145265	CCDC127	0	0.368805	309	364	530	780
NM_025219	DNAJC5	-0.120103	0.367494	3547	3082	3833	5196
NM_025191	EDEM3	0.00400838	0.367367	1097	1212	2182	3005
NM_014155	ZBTB44	0	0.366947	475	526	613	893
NM_015621	CCDC69	0	0.366735	61	67	137	227
NM_020974	SCUBE2	0	0.366483	43	38	81	144
NM_005450	NOG	0	0.366199	149	122	135	224
NM_032494	ZC3H8	0	0.366063	46	62	62	115
NM_052911	ESCO1	0	0.365891	281	273	260	403
NM_015038	KIAA0754	0	0.365793	1854	1893	3361	4566
NM_001278503	STT3A	0	0.365588	5046	5237	6800	9094
NM_001282903	TRPS1	0	0.365062	505	501	896	1277
NM_000709	BCKDHA	0	0.364644	673	665	782	1122
NM_001278940	GTF2A1	0	0.364468	1071	1155	1054	1490
NM_025164	SIK3	-0.018297	0.364021	749	653	1739	2408
NM_032242	PLXNA1	0	0.36378	5485	5596	9523	12647
NM_001012454	FAM71F2	0	0.363252	51	40	106	181
NM_015966	ERGIC3	0	0.362552	3835	3977	6971	9299
NM_001144769	DST	-0.218547	0.362543	9290	7703	22150	29075
NM_012151	F8A1	0	0.362501	612	575	753	1081
NM_001256486	GOLGB1	0	0.362113	2455	2390	4488	6039
NM_001284201	JKAMP	0	0.362099	892	893	1566	2174
NM_173542	PLBD2	-0.026717	0.361951	883	773	2909	3957
NM_001271837	RCN2	0	0.361528	1133	1136	1984	2730
NM_152313	SLC36A4	-0.057055	0.360791	368	295	424	630
NM_130468	CHST14	0	0.360782	782	755	709	1020
NM_003635	NDST2	0	0.360515	701	765	1054	1486
NM_020528	PCBP3	0	0.359539	61	38	6	26
NM_018259	TTC17	0	0.358945	1086	1031	1508	2092
NM_152914	NATD1	0	0.358022	357	351	406	604
NM_001134651	EIF4E3	0	0.357703	126	101	349	525
NM_001017969	KIAA2026	0	0.35765	587	513	857	1218
NM_198279	CXorf23	0	0.357598	119	126	268	412
NM_032779	CCDC142	-0.0468567	0.357333	279	219	316	479
NM_001130726	CCDC149	0	0.357089	491	481	844	1200
NM_001080496	RGP1	0	0.356737	566	501	501	734
NM_004562	PARK2	-0.187652	0.356295	21	5	73	131
NM_001136022	NFATC4	0	0.356159	1204	1237	2889	3915
NM_021242	MID1IP1	0	0.355619	590	624	813	1157
NM_001409	MEGF6	0	0.355515	2221	2211	2404	3274
NM_001199260	TOR1AIP2	0	0.355298	2900	2998	4159	5580
NM_001360	DHCR7	0	0.354781	1147	1042	2475	3366
NM_153605	CRYBG3	0	0.354464	1109	1082	1316	1830
NM_001144013	RGPD3	0	0.354374	191	165	216	338
NM_001288608	ADAMTSL4	0	0.354148	233	245	576	835
NM_001040653	ZXDC	0	0.353592	862	920	919	1298
NM_006405	TM9SF1	0	0.352957	1614	1712	3111	4198
NM_016651	DACT1	0	0.352769	802	850	1086	1521
NM_001172659	ZFYVE28	0	0.352359	73	74	193	305
NM_003966	SEMA5A	0	0.35215	1095	1144	1691	2325
NM_001281495	CTNNBL1	0	0.351568	701	632	730	1042
NM_001282167	PORCN	0	0.351445	595	568	1452	2007
NM_138463	TLCD1	0	0.351179	147	111	131	216
NM_001284209	MED6	0	0.35092	439	384	403	597
NM_001025100	MBP	0	0.350915	450	476	476	697
NM_015101	COLGALT2	0	0.350822	185	202	545	791
NM_005920	MEF2D	0	0.350792	2638	2623	3086	4159
NM_001135844	SIRPB1	0	0.35018	155	190	243	375
NM_003112	SP4	-0.313433	0.349622	243	154	116	194
NM_021942	TRAPPC11	0	0.349433	519	564	986	1384
NM_025140	CCDC92	0	0.349215	1157	1194	2119	2885
NM_002379	MATN1	-0.786249	0.348991	377	177	125	207
NM_001010898	SLC6A17	0	0.34853	166	178	599	863
NM_001199179	ATP2C1	0.00156885	0.348493	2410	2577	4294	5730
NM_032312	YIPF4	-0.127767	0.348401	412	317	482	704
NM_003620	PPM1D	0	0.348286	306	303	212	331
NM_199186	BPGM	-0.153888	0.348135	435	330	688	983
NM_152221	CSNK1E	-0.0427984	0.348028	3499	3209	3105	4176
NM_001172509	SATB2	0	0.347733	728	738	834	1179
NM_016542	MST4	0	0.347416	148	122	139	227
NM_001166111	PNPLA6	0.00799738	0.347329	2934	3132	5447	7225
NM_194356	STX2	0	0.347214	999	1028	1402	1935
NM_133631	ROBO1	0	0.345751	1216	1309	2275	3083
NM_001204519	P2RX5	0	0.345699	156	196	780	1105
NM_001101426	ISPD	-0.0276301	0.344871	75	48	79	139
NM_001286606	CRACR2B	-0.149883	0.344871	37	17	79	139
NM_024980	GPR157	0	0.344592	104	96	75	133
NM_101395	DYRK1A	0	0.344336	1558	1572	1689	2310
NM_022061	MRPL17	0.00494699	0.344219	2604	2784	3259	4366
NM_023072	ZSWIM4	0	0.34419	336	317	424	623
NM_002489	NDUFA4	0	0.343845	639	613	1029	1436
NM_207123	GAB1	0	0.342833	211	235	235	362
NM_006029	PNMA1	-0.0167496	0.342822	1372	1238	1868	2543
NM_016018	PHF20L1	0	0.342571	812	893	1393	1917
NM_015512	DNAH1	0	0.342335	305	326	618	885
NM_015974	CRYL1	0	0.34188	268	217	836	1177
NM_001282913	TCAIM	0	0.341811	162	134	287	434
NM_001258	CDK3	0	0.340808	54	52	56	104
NM_001194958	KCNJ18	0	0.340808	35	22	56	104
NM_001290322	DMXL1	0	0.340679	818	821	1736	2366
NM_006829	ADIRF	-0.0726961	0.340238	883	748	1138	1577
NM_198507	FAM174A	0	0.340174	186	194	270	410
NM_001178085	ZFX	0	0.33987	1452	1410	2036	2758
NM_203459	CAMSAP2	0	0.339033	1534	1510	1999	2708
NM_020422	TMEM159	0	0.338922	554	607	1192	1647
NM_032870	PNISR	0	0.338919	1197	1229	1468	2011
NM_181836	TMED7	0	0.338607	3008	3107	4698	6214
NM_015144	ZCCHC14	0	0.338289	839	876	1160	1604
NM_022095	ZNF335	0	0.33826	951	879	1015	1412
NM_004273	CHST3	0	0.337765	2867	2935	2766	3706
NM_020840	FNIP2	0	0.337454	1420	1534	2283	3076
NM_006455	LEPREL4	0	0.336944	2600	2651	2211	2981
NM_001190737	NFIB	0	0.336885	1079	1131	231	355
NM_014714	IFT140	0	0.336469	227	252	705	998
NM_001172671	ZNF430	0	0.336455	133	119	89	153
NM_020978	AMY2B	0	0.336277	10	26	102	172
NM_001278299	WIPI2	0	0.335916	2119	2216	3926	5205
NM_014971	EFR3B	0	0.335194	130	145	443	645
NM_001084	PLOD3	0.000850985	0.335181	4858	5093	9525	12403
NM_197941	ADAMTS6	0	0.335055	1589	1625	1096	1516
NM_005107	EXOG	0	0.335012	247	201	368	543
NM_006682	FGL2	0	0.334939	265	230	177	279
NM_005575	LNPEP	0	0.334938	956	1024	1805	2447
NM_001286527	ATP2C2	0	0.334781	92	84	83	144
NM_178314	RILPL1	0	0.334179	657	728	873	1220
NM_020778	ALPK3	0	0.334104	155	127	225	346
NM_018351	FGD6	0	0.334004	419	411	749	1055
NM_001040202	PAQR3	0	0.333051	432	429	555	795
NM_014872	ZBTB5	0	0.332069	442	456	308	460
NM_001075098	MOCS1	0	0.33197	162	136	154	246
NM_001135057	LRRC15	0	0.331906	479	517	1917	2588
NM_001412	EIF1AX	-0.0523739	0.33091	1150	1003	1400	1911
NM_001135643	DCTN4	0.00376482	0.330268	1427	1558	3629	4802
NM_001004127	ALG11	0	0.330082	709	661	715	1007
NM_001040108	MLH3	0	0.329894	433	474	915	1272
NM_000117	EMD	0	0.329733	922	1002	1260	1726
NM_052928	SMYD4	0	0.328784	490	479	547	782
NM_003392	WNT5A	-0.000707261	0.328379	1101	994	2789	3712
NM_001130677	C17orf96	0	0.328151	72	50	21	48
NM_003812	ADAM23	0	0.328138	318	306	1221	1673
NM_001039693	TYW5	0	0.327914	90	124	127	207
NM_031301	APH1B	0	0.32791	258	300	747	1048
NM_002611	PDK2	0	0.32783	415	462	1142	1569
NM_194283	DNAJC21	-0.0384633	0.32775	792	683	971	1344
NM_001289121	ZCCHC7	0	0.32774	287	345	528	756
NM_004481	GALNT2	0	0.327416	6321	6564	9071	11758
NM_024086	METTL16	0	0.327283	489	491	582	828
NM_031419	NFKBIZ	-0.00157027	0.327077	508	436	304	453
NM_194455	KRIT1	0	0.326485	428	478	695	978
NM_001033503	SAR1B	0	0.326478	1248	1279	1626	2200
NM_000215	JAK3	0	0.32645	157	194	166	262
NM_001040020	FAM3C	-0.0230493	0.326301	1297	1162	1518	2059
NM_015375	DSTYK	0	0.326069	1005	920	1851	2492
NM_015455	CNOT6	0	0.325935	491	450	420	610
NM_022720	DGCR8	0	0.325726	1837	1861	1285	1754
NM_004507	HUS1	0	0.325669	339	374	406	591
NM_138782	FCHO2	0	0.325562	460	486	630	891
NM_145246	FRA10AC1	0	0.325375	177	196	189	294
NM_007246	KLHL2	0	0.325262	428	427	514	736
NM_018956	C9orf9	0	0.325026	65	56	241	366
NM_012120	CD2AP	0	0.324966	548	558	772	1079
NM_007039	PTPN21	0.00803787	0.324604	1183	1306	1984	2662
NM_020245	TULP4	0	0.323726	1812	1911	2354	3139
NM_001570	IRAK2	0	0.323684	197	168	329	486
NM_001134671	DERL1	0	0.323488	1908	2033	2645	3514
NM_005257	GATA6	0	0.323191	337	342	185	288
NM_001429	EP300	0	0.323091	3034	3190	3691	4858
NM_001145313	FSD1L	0	0.322986	79	105	175	274
NM_001106	ACVR2B	0	0.322681	73	90	79	137
NM_198892	BMP2K	0	0.322443	430	417	651	917
NM_001145853	WFS1	0	0.322396	1983	1969	4561	5970
NM_177533	NUDT14	0	0.321679	43	28	141	226
NM_001171894	MEF2A	0	0.321554	1198	1245	2498	3320
NM_004563	PCK2	0	0.321272	807	770	1077	1477
NM_001080825	TMEM120B	0	0.32126	772	836	1090	1494
NM_001256126	CERS6	0	0.320954	699	755	1117	1529
NM_016612	SLC25A37	0	0.320906	624	634	657	924
NM_004897	MINPP1	0	0.320837	486	510	599	847
NM_025136	OPA3	0	0.320742	766	842	1069	1466
NM_173569	UBN2	0	0.320098	461	432	474	680
NM_153261	CNEP1R1	0	0.319113	200	217	272	407
NM_015310	PSD3	0	0.319045	499	545	1926	2577
NM_007114	TMF1	0	0.318618	1431	1375	1693	2275
NM_144975	SLFN5	0	0.318553	1442	1476	3720	4880
NM_003549	HYAL3	0	0.318331	157	143	162	255
NM_018360	TXLNG	0	0.318151	437	464	354	518
NM_016579	CD320	-0.291854	0.318003	1068	782	990	1360
NM_001859	SLC31A1	0	0.317574	2394	2244	3088	4068
NM_003466	PAX8	0	0.317173	218	268	478	684
NM_001204897	TM4SF19	0	0.317046	61	52	416	601
NM_001267550	TTN	0	0.316774	672	694	1553	2091
NM_138797	ANKRD54	0	0.316667	443	501	539	765
NM_030807	SLC2A11	0	0.31602	82	56	148	235
NM_001498	GCLC	0.00678182	0.315952	392	462	720	1004
NM_152357	ZNF440	0	0.315926	150	172	247	372
NM_001136041	HDAC11	0	0.315641	273	230	562	795
NM_080622	ABHD16B	0	0.315167	55	66	96	161
NM_153367	ZCCHC24	0	0.31511	1798	1882	3429	4497
NM_002600	PDE4B	-0.143755	0.313958	252	182	364	530
NM_145294	WDR90	-0.0309842	0.3139	267	211	208	318
NM_005401	PTPN14	0	0.31388	7452	7306	12409	15861
NM_007220	CA5B	0	0.313514	261	239	293	434
NM_001197104	KMT2A	0	0.313479	2487	2534	4151	5412
NM_007225	NXPH3	0	0.313082	121	148	362	527
NM_031905	ARMC10	-0.00977699	0.313082	270	217	362	527
NM_003470	USP7	0	0.312885	2230	2284	2743	3614
NM_001142853	HES6	-0.207461	0.312603	64	34	10	33
NM_030965	ST6GALNAC5	0	0.312411	109	107	35	70
NM_032246	MEX3B	0	0.312411	313	263	35	70
NM_003796	URI1	0	0.312191	1158	1165	1493	2007
NM_001145664	RFX8	0	0.311497	158	183	836	1153
NM_012287	ACAP2	0.00679462	0.311339	1262	1388	2402	3174
NM_001037131	AGAP1	0	0.311143	1452	1565	1915	2549
NM_001277325	NPIPA5	0	0.311131	115	123	160	251
NM_182488	USP12	0	0.311063	624	675	988	1351
NM_001144000	AGAP5	-0.0288266	0.310963	70	44	58	105
NM_032340	UQCC2	0	0.310859	923	996	1410	1898
NM_003808	TNFSF13	0	0.310727	69	55	104	172
NM_001943	DSG2	0.00245293	0.310685	970	1077	5157	6678
NM_025079	ZC3H12A	0	0.310492	243	295	287	425
NM_182551	LCLAT1	0	0.31036	606	669	865	1190
NM_014899	RHOBTB3	0	0.310252	3414	3569	6950	8944
NM_001268284	LRRC8E	-0.0235514	0.309762	743	645	982	1342
NM_020846	SLAIN2	0	0.309712	1602	1721	2005	2662
NM_004459	BPTF	0	0.309693	2298	2324	2627	3458
NM_001291466	LOC102723859	-0.00314986	0.309556	143	106	143	227
NM_001291459	LOC101060376	-0.0138553	0.309556	144	106	143	227
NM_001123391	TBC1D3	-0.0138553	0.309556	144	106	143	227
NM_001291464	LOC101060351	-0.00314986	0.309556	143	106	143	227
NM_001291463	LOC102724862	-0.00314986	0.309556	143	106	143	227
NM_001291465	LOC101060389	-0.00314986	0.309556	143	106	143	227
NM_018143	KLHL11	0	0.308867	288	313	393	567
NM_001144892	FGF1	0	0.308577	287	237	524	741
NM_004992	MECP2	0	0.308296	1723	1623	2096	2776
NM_001001484	PTER	0	0.308246	136	109	146	231
NM_001039771	CBLN3	0	0.308223	40	36	141	224
NM_001025930	TTLL3	0	0.307911	335	375	888	1218
NM_018999	CCSER2	0	0.307682	1278	1384	2427	3198
NM_152387	KCTD18	0	0.307413	357	357	557	784
NM_012234	RYBP	0	0.306978	565	612	688	956
NM_001010935	RAP1A	0	0.30645	609	654	780	1076
NM_016174	CERCAM	0	0.306421	6943	7119	12879	16369
NM_005261	GEM	0	0.30638	416	415	869	1192
NM_014178	STXBP6	0	0.306286	229	246	67	118
NM_032836	FIZ1	0	0.306286	124	153	67	118
NM_001042522	SPRED3	0	0.305501	85	86	364	527
NM_001207025	POU2F2	0	0.3051	124	121	160	250
NM_173517	VKORC1L1	0	0.305086	1597	1556	1874	2486
NM_014709	USP34	0	0.304941	2922	3017	4960	6403
NM_018691	FAM114A2	0	0.304822	365	381	699	969
NM_020807	ZNF319	0	0.304594	431	482	499	706
NM_033393	FHDC1	-0.0333179	0.304548	44	24	19	44
NM_016072	GOLT1B	0	0.304547	1346	1436	1414	1895
NM_001270974	HYDIN	0	0.304416	13	18	208	316
NM_001018100	MYZAP	0	0.304416	100	131	208	316
NM_178526	SLC25A42	0	0.304336	144	153	272	403
NM_145235	FANK1	0	0.303776	64	52	85	144
NM_138496	CYHR1	0	0.30366	422	382	790	1087
NM_001079533	CPEB1	-1.03845	0.302931	107	33	514	725
NM_014881	DCLRE1A	0	0.302872	106	136	143	226
NM_001173452	TFCP2	-0.0011761	0.302688	670	587	684	948
NM_006885	ZFHX3	-0.112194	0.302539	2389	2061	2092	2760
NM_004177	STX3	0	0.302538	678	760	626	872
NM_000512	GALNS	0	0.302337	661	666	890	1216
NM_001288668	HCFC1R1	0	0.302044	549	495	784	1078
NM_018362	LIN7C	0	0.301721	1294	1273	1572	2094
NM_015077	SARM1	0	0.301234	387	380	776	1067
NM_004804	CIAO1	0	0.301185	1425	1460	2483	3255
NM_004620	TRAF6	0	0.300656	556	543	562	787
NM_021167	GATAD1	-0.26258	0.300503	694	505	705	974
NM_001144823	DENND4A	0	0.300154	678	654	1029	1394
NM_032452	JPH4	0	0.300147	43	35	79	135
NM_001286581	PHRF1	0	0.300007	1387	1447	1227	1649
NM_001025108	AFF3	0	0.299488	88	111	250	372
NM_173791	PDZD8	0	0.299191	1055	1153	1747	2314
NM_020911	PLXNA4	0	0.298669	36	35	262	388
NM_006224	PITPNA	-0.0977266	0.298285	1858	1604	2724	3554
NM_139280	ORMDL3	0	0.298226	1525	1594	2433	3185
NM_020399	GOPC	0	0.298186	994	946	1404	1874
NM_145169	SFT2D1	0	0.297937	443	443	599	834
NM_001137552	LRRFIP1	-0.388924	0.297297	1023	697	1206	1619
NM_001199161	USP19	0	0.297152	1321	1384	1657	2196
NM_199336	FAHD2B	-0.147579	0.297045	143	95	135	214
NM_207644	LRRC75B	0	0.29681	57	64	125	200
NM_003718	CDK13	0	0.296632	1200	1192	1526	2028
NM_001127615	ENOX1	0	0.296094	19	18	96	159
NM_198449	EMB	0	0.295991	265	226	826	1128
NM_001001890	RUNX1	0	0.295859	1982	1889	3872	4996
NM_001012398	AKTIP	0	0.295791	172	197	329	477
NM_138389	FAM114A1	0	0.295695	2607	2719	4099	5281
NM_003477	PDHX	0	0.295553	806	853	892	1213
NM_182767	SLC6A15	0	0.295089	65	94	146	229
NM_001256667	FAM193A	0	0.295035	967	1014	1123	1510
NM_032832	LRP11	0	0.294884	1024	1018	1934	2545
NM_001287349	ZNF852	0	0.294562	86	74	50	92
NM_003070	SMARCA2	0	0.294344	1601	1688	2288	2993
NM_024790	CSPP1	0	0.294332	166	164	189	288
NM_001271938	MEGF8	0	0.294261	635	717	1618	2142
NM_001288645	ZNF286A	0	0.293374	112	141	195	296
NM_001164315	ANKRD36	0	0.29316	383	357	510	715
NM_001277090	ZNF550	-0.0445368	0.292969	160	117	160	248
NM_003367	USF2	0	0.292817	1860	1778	2296	3000
NM_024753	TTC21B	0	0.292776	450	454	543	758
NM_001039590	USP9X	0	0.292166	4589	4606	9009	11399
NM_018714	COG1	0	0.291928	1846	1974	2810	3647
NM_001001795	C8orf82	0	0.291594	181	169	327	473
NM_198076	COX20	-0.418263	0.291441	483	305	474	667
NM_000124	ERCC6	0	0.29123	1586	1640	2044	2678
NM_001282569	ZCCHC17	0	0.290925	864	905	1206	1612
NM_025040	ZNF614	0	0.290541	204	223	191	290
NM_001001418	TBC1D3C	-0.0350316	0.290051	146	106	148	231
NM_001278277	E2F6	0	0.289607	174	217	175	268
NM_003170	SUPT6H	-0.0229174	0.288971	2072	1894	4132	5298
NM_053055	THEM4	0	0.288969	88	119	220	329
NM_138367	ZNF251	0	0.28886	252	233	543	756
NM_032270	LRRC8C	0	0.288661	1041	983	491	688
NM_017933	PID1	0	0.288297	270	294	264	388
NM_001271675	LOC441155	0	0.288283	716	796	836	1135
NM_024529	CDC73	0	0.287737	985	989	1383	1834
NM_001024210	S100A13	0	0.287516	2237	2366	5430	6913
NM_025054	VCPIP1	0	0.287459	946	939	1495	1976
NM_152305	POGLUT1	0	0.287402	320	274	582	806
NM_138571	HINT3	-0.146171	0.2872	171	117	356	510
NM_002298	LCP1	0	0.286865	15	22	277	405
NM_014713	LAPTM4A	0	0.285958	6061	5946	9618	12105
NM_004996	ABCC1	0.00648329	0.285282	3233	3438	4744	6048
NM_002392	MDM2	0	0.284735	1487	1553	2849	3678
NM_001001481	UBE2W	0	0.284724	448	489	786	1068
NM_152272	CHMP7	0	0.283681	976	1007	1578	2076
NM_014931	PPP6R1	0	0.283497	3188	3176	3619	4638
NM_012192	TIMM10B	0	0.283426	616	682	1262	1675
NM_017864	INTS8	0	0.283355	384	426	661	906
NM_001111125	IQSEC2	0	0.282872	475	433	638	876
NM_006854	KDELR2	0	0.282336	10362	10647	8911	11201
NM_144666	DNHD1	0	0.28216	237	223	445	625
NM_005054	RGPD5	0	0.281113	1425	1330	2003	2608
NM_016374	ARID4B	-0.0437014	0.281076	367	297	401	567
NM_015234	GPR116	0	0.280912	427	462	817	1105
NM_024830	LPCAT1	-0.197183	0.279735	2873	2349	2354	3046
NM_020812	DOCK6	0	0.279725	413	469	1192	1582
NM_002485	NBN	0	0.279607	576	648	950	1274
NM_001145855	SH3BP2	0	0.279604	717	728	990	1325
NM_004999	MYO6	0	0.279509	1095	1167	1635	2142
NM_001170637	SRGAP2	0	0.27945	1757	1869	2770	3566
NM_006031	PCNT	0	0.279438	2036	2017	2396	3098
NM_024527	ABHD8	0	0.279207	195	232	256	375
NM_004330	BNIP2	0	0.27896	931	973	1508	1981
NM_017423	GALNT7	0.00729429	0.278311	379	448	774	1048
NM_001116	ADCY9	0	0.278284	2359	2217	3519	4497
NM_001130720	AHCYL2	0	0.277876	346	290	586	806
NM_001042463	TMEM80	0	0.277416	187	224	495	688
NM_030964	SPRY4	0	0.277414	1431	1518	3061	3924
NM_134269	SMTN	0	0.277384	6625	6496	7645	9602
NM_007372	DDX42	0	0.277185	2000	2130	3537	4516
NM_001288805	ZNF707	0	0.27646	177	200	237	349
NM_006675	TSPAN9	0	0.276404	442	441	690	939
NM_001195192	EFCAB13	0	0.276297	53	79	162	248
NM_173647	RNF149	0	0.275349	560	639	1142	1514
NM_001256182	ANKRD11	-0.0926127	0.275286	2578	2261	3677	4684
NM_152556	C7orf60	0	0.274138	284	292	351	499
NM_138714	NFAT5	-0.0782761	0.273813	3955	3550	3901	4957
NM_020244	CHPT1	-0.116326	0.272715	702	568	1175	1553
NM_019034	RHOF	0	0.272446	174	217	308	442
NM_001291163	EPHX1	0.00381515	0.27203	865	967	2269	2924
NM_152517	TTC30B	0	0.272006	62	44	73	124
NM_019087	ARL15	0	0.271621	205	190	187	281
NM_016282	AK3	0	0.271105	610	674	1982	2564
NM_013284	POLM	0	0.271084	451	426	397	558
NM_001122838	NAPEPLD	0	0.270787	115	92	241	353
NM_020199	C5orf15	0	0.270329	800	866	1593	2076
NM_144982	ZFC3H1	0	0.270212	1959	1870	1788	2320
NM_001166263	MTIF3	-0.00862684	0.269853	544	467	763	1028
NM_001288654	DCAKD	0	0.269853	401	448	959	1277
NM_015525	IBTK	0	0.26969	1549	1479	1996	2579
NM_015384	NIPBL	0	0.269577	1446	1544	1824	2364
NM_183075	CYP2U1	0.00964126	0.269478	350	417	830	1113
NM_173537	GTF2IRD2	0	0.269257	223	249	416	582
NM_001787	CDK11B	-0.0439163	0.268594	267	209	258	375
NM_014616	ATP11B	0	0.268366	1790	1884	2213	2847
NM_005619	RTN2	0	0.268333	136	120	341	484
NM_021645	UTP14C	0	0.268214	1229	1156	1589	2068
NM_012193	FZD4	0	0.268093	3636	3831	2048	2641
NM_152457	ZNF597	0	0.267667	59	62	81	135
NM_001283043	RALGAPA1	0	0.266718	157	200	291	418
NM_001252335	CGNL1	0	0.266646	11	22	67	115
NM_017750	RETSAT	0	0.26637	1488	1552	3169	4028
NM_014654	SDC3	0	0.266058	1726	1775	4989	6270
NM_005749	TOB1	0	0.266006	866	914	1025	1357
NM_001281294	ZNF281	0	0.265128	1184	1266	2828	3603
NM_001145045	ZNF286B	0	0.264946	52	76	94	153
NM_024518	ULBP3	0	0.264866	66	47	89	146
NM_004711	SYNGR1	0	0.26452	92	109	185	277
NM_020233	ADPRM	-0.0103879	0.26452	139	102	185	277
NM_033083	EAF1	0	0.264346	811	809	1004	1329
NM_003917	AP1G2	0	0.264218	316	268	372	523
NM_001143819	TPCN1	0	0.264129	799	855	2127	2732
NM_015205	ATP11A	0	0.264046	1178	1273	1791	2314
NM_002093	GSK3B	-0.00602771	0.263659	1943	1793	1982	2551
NM_001123363	RGPD6	0	0.263503	963	938	1395	1819
NM_144775	SMCR8	0	0.263319	1424	1447	2067	2656
NM_024011	CDK11A	-0.0159223	0.263002	210	163	177	266
NM_001289986	TIPIN	0	0.262846	124	123	92	150
NM_006977	ZBTB25	-0.018036	0.262819	110	77	154	235
NM_152281	GORAB	-0.158466	0.262762	208	145	183	274
NM_000127	EXT1	0	0.262756	9045	8841	10344	12798
NM_001178138	TFDP2	0	0.262325	413	456	1042	1375
NM_032871	RELT	-0.000358098	0.262224	629	549	331	469
NM_001251	CD68	-0.0154034	0.262206	3830	3590	9144	11331
NM_000836	GRIN2D	0	0.262132	299	256	351	495
NM_138783	ZNF653	0	0.26156	123	132	100	161
NM_025077	TOE1	0	0.261456	338	369	299	427
NM_001347	DGKQ	0	0.260946	495	489	730	980
NM_198458	ZNF497	-0.104783	0.26083	202	146	393	549
NM_002737	PRKCA	0	0.260663	3139	3258	4215	5298
NM_020435	GJC2	0	0.260651	39	56	21	46
NM_015157	PHLDB1	0	0.260617	3020	3044	5719	7140
NM_001289402	ZNF135	0.00479032	0.260303	82	115	333	471
NM_022129	PBLD	0	0.259542	144	160	291	416
NM_001242546	ANAPC16	0	0.259528	454	493	809	1079
NM_004577	PSPH	0	0.259402	252	291	412	573
NM_015884	MBTPS2	0	0.259199	657	602	1077	1416
NM_153042	KDM1B	0	0.258995	290	335	616	834
NM_020315	PDXP	0	0.258995	650	735	616	834
NM_014909	VASH1	0	0.25863	225	183	250	362
NM_018602	DNAJA4	0	0.258567	333	332	389	543
NM_001042573	ENGASE	0	0.257903	227	215	414	575
NM_001080	ALDH5A1	0	0.257259	28	24	189	281
NM_001271803	REEP2	0	0.257197	92	109	408	567
NM_032453	ZNF527	0	0.257181	67	58	96	155
NM_014454	SESN1	0	0.257138	155	187	360	505
NM_003312	TST	0	0.257078	530	543	672	904
NM_002198	IRF1	0	0.256935	290	307	547	745
NM_203487	PCDH9	0	0.256806	219	184	447	617
NM_152783	D2HGDH	0	0.256641	395	360	347	488
NM_001291813	SLC25A29	0	0.256555	119	139	258	372
NM_022494	ZDHHC6	0	0.256086	599	549	986	1299
NM_147161	ACOT11	0	0.255666	191	185	166	250
NM_024759	NIPAL2	0	0.255588	184	164	638	860
NM_001278438	FNDC3A	0	0.255517	1565	1636	2479	3150
NM_015055	SWAP70	0	0.255441	1838	1890	1907	2444
NM_021228	SCAF1	0	0.255224	913	1004	1237	1612
NM_145119	PJA1	0	0.254889	544	520	647	871
NM_003566	EEA1	-0.106157	0.254731	1335	1129	2159	2754
NM_002221	ITPKB	0	0.254669	56	82	339	477
NM_001031701	NT5DC3	0	0.25453	647	719	948	1250
NM_001286631	RBM26	0	0.254336	604	609	720	963
NM_005999	TSNAX	0	0.25421	454	407	898	1187
NM_022456	RAB3IP	-0.465145	0.254014	152	80	79	131
NM_005860	FSTL3	-0.0462724	0.253659	3553	3252	1549	1998
NM_001277710	CD99	0	0.253146	6948	7069	13830	16928
NM_001307	CLDN7	0	0.253134	37	52	141	216
NM_020240	CDC42SE2	0	0.25306	633	635	636	856
NM_003324	TULP3	0	0.252504	988	979	1115	1457
NM_020135	WRNIP1	0	0.252463	1043	1092	1233	1604
NM_033549	TRIM41	0	0.251763	498	555	796	1057
NM_016628	WAC	-0.0737588	0.251522	3135	2804	2914	3675
NM_133264	WIPF2	0	0.251345	1751	1735	1655	2126
NM_004442	EPHB2	0	0.251219	28	44	360	503
NM_031407	HUWE1	0	0.251079	11361	11092	18197	22166
NM_014964	EPN2	0	0.251031	1334	1350	1543	1987
NM_001184781	DGCR2	-0.079793	0.250759	2247	1979	2161	2749
NM_015124	GRAMD4	0	0.250487	205	245	522	710
NM_001007189	IGIP	-0.0177446	0.250416	314	255	589	795
NM_001240	CCNT1	0	0.250327	1083	1192	1075	1405
NM_018952	HOXB6	0	0.249898	369	338	372	518
NM_001458	FLNC	-0.0694915	0.249701	135215	127692	109037	130883
NM_001128212	WDSUB1	0	0.249661	67	83	85	139
NM_001143674	MPC2	0	0.24924	1203	1260	1668	2139
NM_001099220	ZNF862	0	0.249098	238	279	543	736
NM_003790	TNFRSF25	0	0.248968	61	68	56	98
NM_001013693	LDLRAD2	-0.171966	0.247942	2048	1684	2498	3157
NM_005534	IFNGR2	0	0.247868	1396	1509	2317	2935
NM_001782	CD72	-0.0616631	0.247005	61	36	73	122
NM_000404	GLB1	0	0.246679	2424	2563	6484	7998
NM_001046	SLC12A2	0	0.246399	969	920	851	1122
NM_032368	LZIC	0	0.246288	326	388	586	789
NM_147780	CTSB	0	0.246131	28365	28109	115877	138711
NM_003216	TEF	0	0.246065	427	399	973	1274
NM_001114132	NBEAL1	0	0.245976	1017	938	2011	2556
NM_032806	POMGNT2	0	0.245874	356	350	925	1214
NM_001025579	NDEL1	0	0.245682	2371	2466	2150	2726
NM_024015	HOXB4	0	0.245607	332	340	595	800
NM_000437	PAFAH2	0	0.245481	144	153	406	560
NM_004419	DUSP5	0	0.245397	1102	1158	1443	1856
NM_001242784	HLCS	0	0.245329	719	733	1516	1946
NM_194328	RNF38	0	0.245295	669	694	747	991
NM_001242885	LOC100287036	0	0.24477	87	89	81	133
NM_016094	COMMD2	0	0.244595	432	494	578	778
NM_001290256	KHNYN	0	0.24428	2109	2113	2421	3055
NM_016447	MPP6	0	0.244101	391	441	470	641
NM_001083893	STRN3	0	0.243968	881	872	1038	1353
NM_001256695	PRDM11	0	0.243854	49	31	35	67
NM_001369	DNAH5	0	0.24361	34	45	119	185
NM_001085384	ZNF154	0	0.243467	85	87	148	224
NM_152542	PPM1K	0	0.243218	294	297	366	508
NM_176782	FAM151A	0	0.24313	50	55	50	89
NM_007124	UTRN	-0.030738	0.242893	3589	3322	7699	9442
NM_003338	UBE2D1	0.00136596	0.24251	163	208	374	518
NM_024595	AKIRIN1	0	0.242368	1333	1434	1533	1963
NM_024665	TBL1XR1	0	0.242072	989	1077	1899	2412
NM_001166692	C11orf91	-0.00213774	0.242033	182	140	131	201
NM_001261459	ZNF484	0	0.241894	137	149	214	311
NM_002841	PTPRG	0	0.241724	1560	1584	2350	2963
NM_001037633	SIL1	0	0.24169	1142	1138	2756	3458
NM_024947	PHC3	0	0.241384	1500	1600	2213	2795
NM_058181	YBEY	0	0.241256	70	75	158	237
NM_030821	PLA2G12A	0	0.240937	189	224	597	800
NM_016614	TDP2	0	0.240836	542	596	1000	1303
NM_001127605	LIPA	0	0.24038	392	447	923	1207
NM_138430	ADPRHL1	0	0.240305	22	30	123	190
NM_032430	BRSK1	0	0.240305	98	122	123	190
NM_205842	NCKAP1	0	0.240239	5174	5258	9119	11131
NM_203437	AFTPH	0	0.240073	565	596	713	945
NM_014818	TRIM66	0	0.23985	147	150	245	351
NM_005649	ZNF354A	0	0.239657	165	150	193	283
NM_014752	SPCS2	0	0.239213	291	286	314	440
NM_015430	PAMR1	-0.0477288	0.238989	1386	1224	5906	7260
NM_000081	LYST	0	0.238692	518	544	1537	1963
NM_001037501	NBPF8	-0.174986	0.238523	982	778	996	1296
NM_017614	BHMT2	0	0.238402	475	487	2048	2588
NM_031477	YPEL3	0	0.238183	207	225	510	689
NM_024835	GGNBP2	-0.0385562	0.237992	1386	1232	1714	2179
NM_004850	ROCK2	0	0.237816	2014	2149	2171	2737
NM_012090	MACF1	0	0.237791	11306	10967	23899	28761
NM_015630	EPC2	0	0.237258	288	265	410	562
NM_024956	TMEM62	0	0.237105	244	247	489	662
NM_024641	MANEA	0	0.236956	357	310	543	730
NM_015275	KIAA1033	0	0.236724	1294	1406	2263	2847
NM_145167	PIGM	0	0.236266	215	239	310	434
NM_173475	DCUN1D3	0	0.236143	638	667	1077	1394
NM_000663	ABAT	0	0.235921	94	76	83	135
NM_001170760	SRPK3	-0.0448615	0.235921	72	45	83	135
NM_007167	ZMYM6	0	0.235906	380	347	545	732
NM_017836	SLC41A3	0	0.235403	862	960	2400	3011
NM_001134831	AHI1	0	0.235242	775	794	828	1085
NM_004776	B4GALT5	0	0.235234	1871	1918	1755	2225
NM_013446	MKRN1	0	0.235192	880	897	1271	1632
NM_001470	GABBR1	0	0.234916	276	309	466	632
NM_021259	TMEM8A	0	0.234911	2352	2395	4663	5745
NM_144694	ZNF570	0	0.234799	108	77	125	192
NM_181809	BMP8A	-0.999721	0.234751	79	23	40	74
NM_006264	PTPN13	0	0.234712	706	772	1445	1845
NM_198147	ABHD15	0	0.234625	287	310	528	710
NM_183050	BCKDHB	0	0.234567	152	177	256	364
NM_004973	JARID2	0	0.233836	828	890	1441	1839
NM_152564	VPS13B	0	0.23366	1062	1098	2356	2954
NM_014577	BRD1	0	0.233483	816	838	796	1044
NM_001267698	CD63	-0.147502	0.233089	12326	10792	27628	33094
NM_153029	N4BP1	0	0.233034	696	754	1094	1412
NM_015027	PDXDC1	0.0022847	0.232895	3261	3457	3629	4492
NM_002744	PRKCZ	0	0.232879	137	134	181	266
NM_033637	BTRC	0	0.232748	490	550	844	1103
NM_024642	GALNT12	0	0.232692	275	236	840	1098
NM_001172713	GOLGA4	-0.416906	0.232605	4504	3197	3872	4784
NM_014159	SETD2	0	0.232323	1467	1578	1853	2340
NM_016463	CXXC5	0	0.231986	720	798	1709	2164
NM_001286767	USP46	-0.118283	0.23188	394	304	541	725
NM_002972	SBF1	0	0.231504	3413	3449	5384	6597
NM_005385	NKTR	0	0.231389	1017	1029	1219	1564
NM_003292	TPR	0	0.230805	2607	2702	3465	4288
NM_138465	GLI4	0	0.230744	112	125	160	238
NM_022041	GAN	0	0.230052	416	392	447	606
NM_145059	FUK	0	0.23002	113	106	173	255
NM_015076	CDK19	0	0.229776	446	500	736	967
NM_173825	RABL3	0	0.229456	401	405	626	830
NM_025196	GRPEL1	0	0.229175	1670	1551	1481	1882
NM_001160302	SYNJ1	0	0.228779	400	406	555	741
NM_032042	FAM172A	0	0.22783	316	320	1050	1353
NM_001099922	ALG13	0	0.227595	422	397	401	547
NM_001288661	CRMP1	0	0.227595	168	209	401	547
NM_023926	ZSCAN18	0	0.227411	277	307	861	1120
NM_002267	KPNA3	0	0.227113	1422	1542	1986	2493
NM_203390	RBM12B	0	0.227065	373	379	327	453
NM_001204456	RBAK	0	0.226879	385	373	368	505
NM_003655	CBX4	0	0.226465	233	237	324	449
NM_012097	ARL5A	0	0.225893	271	283	310	431
NM_032587	CARD6	0	0.225567	526	589	807	1052
NM_198580	SLC27A1	0	0.225567	648	592	807	1052
NM_016002	SCCPDH	0	0.225417	589	545	846	1100
NM_001290205	DCP1A	-0.0657932	0.225292	1188	1028	855	1111
NM_014720	SLK	-0.0255945	0.224902	1020	901	1497	1896
NM_020533	MCOLN1	0	0.224823	1087	1125	1782	2242
NM_015191	SIK2	0	0.223912	930	991	1568	1981
NM_006312	NCOR2	-0.0738711	0.223526	4358	3934	4960	6055
NM_000286	PEX12	0	0.222533	196	195	187	272
NM_005776	CNIH1	0	0.222422	1168	1117	2315	2882
NM_173550	CCDC171	0	0.22233	49	33	89	142
NM_001127178	PIGG	0	0.221744	776	743	1460	1847
NM_207328	GPAT2	0	0.22166	380	434	586	776
NM_057177	PARD3B	0	0.221588	255	233	322	445
NM_001136116	ZNF879	0	0.221569	32	35	73	120
NM_001080744	DGKG	0	0.22151	11	17	81	131
NM_001204858	TCEB1	0	0.22144	475	480	755	985
NM_003647	DGKE	0	0.221218	171	161	152	226
NM_001005851	ZNF780B	0	0.221217	94	95	208	299
NM_004926	ZFP36L1	0	0.220941	1831	1911	5016	6111
NM_024076	KCTD15	-0.0699167	0.220712	999	854	676	887
NM_001284	AP3S1	0	0.220653	558	506	844	1094
NM_181336	LEMD2	0	0.219585	1761	1731	1917	2397
NM_032802	SPPL2A	0	0.219354	460	440	761	991
NM_005840	SPRY3	0	0.219307	60	57	87	139
NM_032514	MAP1LC3A	0	0.219043	511	456	659	865
NM_015060	AVL9	0	0.218996	742	781	898	1159
NM_001135553	MKNK1	-0.00523946	0.218873	493	421	613	808
NM_001017916	CYB561	0	0.218817	931	951	2579	3192
NM_013262	MYLIP	0	0.218646	108	96	27	54
NM_001145033	C11orf96	0	0.218225	257	216	322	444
NM_005160	ADRBK2	0	0.218065	231	185	285	397
NM_001229	CASP9	0	0.217865	151	131	200	288
NM_182931	KMT2E	-0.0720083	0.217334	956	814	1237	1571
NM_000876	IGF2R	0	0.217236	4634	4625	13873	16565
NM_006218	PIK3CA	0.000713402	0.217014	519	597	720	939
NM_007045	FGFR1OP	0	0.216769	165	192	218	311
NM_002141	HOXA4	0	0.216412	61	56	102	159
NM_004559	YBX1	0	0.216292	10140	10047	9439	11327
NM_001128827	DLG4	0	0.21627	711	797	1007	1290
NM_001102654	NTF3	0	0.216124	357	335	254	357
NM_001164463	RGPD8	0	0.215966	463	402	607	799
NM_182603	ANKRD42	0	0.215848	294	286	422	569
NM_001136029	DEPDC5	0	0.215705	402	391	495	660
NM_018358	ABCF3	0	0.215239	1726	1753	2502	3092
NM_001995	ACSL1	0	0.214888	996	1061	2059	2560
NM_033212	CCDC102A	0	0.214691	91	111	185	268
NM_012329	MMD	0	0.214691	121	123	185	268
NM_024165	PHF1	0	0.21464	1738	1611	2096	2604
NM_181705	LYRM7	0	0.214541	177	137	420	566
NM_183238	ZNF605	0	0.214423	174	199	543	719
NM_015264	KIAA0930	0.00130882	0.214347	1509	1641	3205	3930
NM_017709	FAM46C	0	0.214271	19	24	64	107
NM_001543	NDST1	0.00951758	0.214104	9336	9720	14978	17828
NM_005786	TSHZ1	0	0.214034	436	498	848	1094
NM_145206	VTI1A	0	0.213757	672	693	1175	1492
NM_003036	SKI	0.00920539	0.213146	2084	2251	2936	3606
NM_018555	ZNF331	0	0.213113	308	269	275	383
NM_032930	C11orf70	0	0.213016	13	24	83	133
NM_017653	DYM	0	0.21259	767	819	1535	1926
NM_153033	KCTD7	0	0.21218	379	331	769	996
NM_001185060	AQP1	0	0.212066	16	16	67	111
NM_173471	SLC25A26	0	0.211949	155	178	376	510
NM_173681	ATG9B	0	0.211018	37	50	62	104
NM_022735	ACBD3	-0.163753	0.21097	720	564	996	1272
NM_001286587	AIG1	0	0.210679	204	234	778	1006
NM_020440	PTGFRN	-0.0844928	0.210591	1827	1591	4571	5541
NM_001277204	P2RY6	0	0.210246	42	54	98	153
NM_001042551	SMC2	0	0.209762	957	887	1123	1425
NM_001287054	ZKSCAN1	0	0.209074	1519	1497	2789	3421
NM_020141	TMEM167B	0	0.208143	1103	1083	1549	1937
NM_004398	DDX10	0	0.208037	448	507	426	571
NM_001145312	ETV3	0	0.207996	432	467	809	1042
NM_006049	SNAPC5	0	0.207956	505	545	661	861
NM_175902	OGFOD3	0	0.207143	604	678	988	1259
NM_022078	GPATCH3	0	0.207115	217	268	277	384
NM_004874	BAG4	0	0.206625	642	715	786	1013
NM_001145548	ZDHHC7	0	0.206518	2633	2694	3388	4126
NM_020644	TMEM9B	0	0.20632	753	752	1551	1937
NM_015296	DOCK9	0	0.206121	401	382	715	926
NM_003341	UBE2E1	0	0.205614	1014	961	2231	2749
NM_024704	KIF16B	0	0.205477	439	395	601	786
NM_000489	ATRX	-0.349716	0.205255	842	583	1543	1926
NM_001005746	CACNB4	0	0.204952	242	235	121	183
NM_032408	BAZ1B	0	0.204643	2931	3030	3816	4627
NM_152511	DUSP18	0	0.204565	108	117	291	401
NM_001098272	HMGCS1	0	0.204223	511	539	1350	1693
NM_017636	TRPM4	0	0.204159	804	792	1830	2268
NM_032632	PAPOLA	0	0.204123	2105	2230	3354	4079
NM_001043318	ELMSAN1	0	0.204028	1199	1303	1223	1540
NM_015520	MAGI1	0	0.203873	1339	1356	2306	2835
NM_005067	SIAH2	0	0.203675	824	895	570	747
NM_001166339	SPDYE2B	0	0.203657	91	105	106	163
NM_006166	NFYB	-0.0148583	0.203657	195	150	106	163
NM_001031618	SPDYE2	0	0.203657	91	105	106	163
NM_001243186	PIM1	0.00914259	0.203657	281	341	106	163
NM_005751	AKAP9	-0.0365751	0.203396	1762	1585	2059	2540
NM_001135178	ZNF397	0	0.203159	85	104	141	209
NM_006577	B3GNT2	0	0.203005	463	473	638	830
NM_005341	ZBTB48	0	0.202974	146	146	324	442
NM_001270	CHD1	0	0.202652	1022	950	1040	1318
NM_025132	WDR19	0	0.202401	201	246	653	848
NM_022491	SUDS3	0	0.202303	512	553	884	1129
NM_020156	C1GALT1	0	0.201822	1196	1162	1510	1882
NM_030819	GFOD2	0	0.201522	212	247	366	494
NM_138444	KCTD12	0	0.20152	2071	2025	2695	3292
NM_183416	KIF1B	0	0.201427	2111	2210	2556	3127
NM_001291964	MLLT4	0	0.201397	859	871	911	1161
NM_001800	CDKN2D	-0.0983847	0.201379	404	317	354	479
NM_004993	ATXN3	0	0.20103	290	322	616	802
NM_006738	AKAP13	0.00602025	0.200945	1679	1824	3943	4765
NM_012326	MAPRE3	-0.103855	0.200855	186	133	657	852
NM_000548	TSC2	0	0.200398	1727	1836	4342	5233
NM_015089	CUL9	0	0.20036	716	795	1277	1601
NM_006915	RP2	0	0.19985	822	765	747	961
NM_015483	KBTBD2	0	0.199366	983	1041	1133	1427
NM_004249	RAB28	0	0.199153	162	183	202	287
NM_016609	SLC22A17	0	0.198679	245	261	374	503
NM_016570	ERGIC2	0	0.198376	643	611	884	1126
NM_001284338	NEDD4	0.00926777	0.198155	2996	3199	2545	3107
NM_033201	C16orf45	0	0.197743	669	696	1568	1946
NM_021241	WIZ	0	0.19769	746	780	1171	1471
NM_001145437	LSS	0	0.197683	2263	2346	6006	7174
NM_014738	KIAA0195	0	0.197567	666	715	1389	1732
NM_015409	EP400	-0.099517	0.197298	2486	2167	2891	3514
NM_004839	HOMER2	0	0.197278	117	136	279	384
NM_015208	ANKRD12	-0.0909267	0.197071	1047	884	1346	1680
NM_001607	ACAA1	-0.0590144	0.196989	741	627	1568	1945
NM_001185072	CLDN12	0	0.196728	925	961	842	1074
NM_001099401	SGCE	0	0.195685	762	693	1171	1469
NM_001278547	MAPK8	0	0.195556	843	901	593	771
NM_001161499	ZNF611	0	0.195475	163	190	333	451
NM_006010	MANF	0	0.195293	1647	1547	1722	2126
NM_001081563	DMPK	-0.0514228	0.195004	877	754	1666	2059
NM_001146	ANGPT1	0	0.195001	386	406	1069	1346
NM_001080481	USP45	0	0.194687	178	196	262	362
NM_152699	SENP5	0	0.194359	1291	1380	2019	2477
NM_001167	XIAP	0	0.194172	954	928	1720	2122
NM_001124756	PABPC1L	0	0.193937	102	112	166	240
NM_016423	ZNF219	0	0.193937	144	117	166	240
NM_001008707	EML1	0	0.193672	680	692	1847	2272
NM_144709	PUS10	0	0.193292	74	52	94	146
NM_001122770	ZBTB37	0	0.193076	120	120	156	227
NM_002505	NFYA	0	0.192911	1086	1126	1262	1575
NM_033271	BTBD6	0.00243491	0.192905	916	1020	1491	1848
NM_003377	VEGFB	0	0.192886	989	1070	1832	2253
NM_001008224	UACA	-0.0129032	0.192456	2500	2317	6185	7357
NM_017791	FLVCR2	0	0.192287	49	30	60	100
NM_001134233	C1orf204	0	0.192287	39	51	60	100
NM_006511	RSC1A1	0	0.192194	212	250	241	335
NM_021626	SCPEP1	0	0.191964	661	594	1614	1993
NM_013349	NENF	0	0.191598	630	702	1574	1945
NM_016481	C9orf156	0	0.191463	131	150	200	283
NM_024831	TGS1	0	0.19109	433	447	472	621
NM_018109	MTPAP	0	0.19087	481	521	595	771
NM_080677	DYNLL2	0	0.190652	968	1063	1202	1501
NM_005476	GNE	0	0.189917	893	921	1108	1388
NM_001044264	MSMP	0.0010821	0.189663	231	284	299	407
NM_001286522	PARP11	0	0.189271	81	78	158	229
NM_004586	RPS6KA3	0	0.189258	1431	1541	1934	2368
NM_020645	NRIP3	0	0.189002	1169	1198	1986	2429
NM_057169	GIT2	-0.0409865	0.188959	1688	1511	2406	2924
NM_030762	BHLHE41	0	0.188954	416	434	609	787
NM_001278529	ARHGEF40	0	0.188924	2216	2079	4193	5018
NM_000600	IL6	0	0.188742	434	502	782	996
NM_001040628	NCALD	0.00767288	0.188703	314	377	851	1079
NM_024685	BBS10	0	0.188691	204	221	329	444
NM_007043	KRR1	0	0.188583	825	916	1547	1909
NM_033070	CECR5	0	0.188454	608	688	559	726
NM_001040177	AKR1E2	0	0.188265	213	249	206	290
NM_004453	ETFDH	0	0.18818	337	329	663	852
NM_025195	TRIB1	0	0.18817	535	595	491	643
NM_001109662	HECTD4	0	0.188125	1699	1825	3088	3723
NM_005038	PPID	0	0.187995	464	424	726	928
NM_182838	SLC35E2	0	0.187807	693	718	1296	1610
NM_001042750	STAG2	0	0.186996	1272	1274	1799	2205
NM_181715	CRTC2	0	0.186863	831	849	923	1164
NM_014949	KIAA0907	0	0.186787	588	668	848	1074
NM_018140	CEP72	0	0.186573	107	142	75	120
NM_001077690	ALG9	-0.0798385	0.186219	694	576	1069	1338
NM_016263	FZR1	0	0.185921	1169	1207	1736	2129
NM_001282659	USP47	0	0.18586	1311	1204	2213	2691
NM_001009881	ZCCHC11	0	0.185826	432	462	684	876
NM_032772	ZNF503	-0.220866	0.185704	273	188	867	1096
NM_001198777	CUL2	0	0.185316	877	971	1418	1752
NM_001113575	CDKL3	0	0.185105	28	35	64	105
NM_022072	NSUN3	0	0.184798	81	85	106	161
NM_014982	PCNX	0	0.184351	2292	2240	5180	6150
NM_002199	IRF2	0	0.184156	393	430	322	434
NM_006037	HDAC4	-0.0688804	0.18414	502	410	499	651
NM_003054	SLC18A2	0	0.184076	76	91	179	255
NM_004691	ATP6V0D1	0	0.183776	2855	2818	4910	5834
NM_001277058	ERCC6-PGBD3	0	0.183754	1044	962	1065	1331
NM_032027	TM2D1	-0.133658	0.183749	478	371	844	1067
NM_133447	AGAP11	0	0.183671	88	65	100	153
NM_020371	AVEN	0	0.183447	645	689	1056	1320
NM_005809	PRDX2	0	0.183433	1009	1091	2302	2791
NM_015312	KIAA1109	0	0.183231	1917	1857	5303	6288
NM_015344	LEPROTL1	0	0.183157	374	383	595	767
NM_004667	HERC2	-0.108655	0.183135	4379	3858	6971	8220
NM_015221	DNMBP	0	0.182299	2235	2202	4407	5244
NM_015001	SPEN	-0.085758	0.182184	2365	2078	2479	2996
NM_020640	DCUN1D1	0	0.181663	318	342	551	713
NM_014765	TOMM20	0	0.181604	2334	2210	3284	3935
NM_030937	CCNL2	-0.0348403	0.180897	1650	1482	2202	2669
NM_032846	RAB2B	0	0.180711	559	552	784	993
NM_017916	PIH1D1	0	0.180333	626	707	903	1135
NM_001172681	ZNF641	0	0.180074	210	211	216	301
NM_014041	SPCS1	0	0.179935	892	820	1593	1952
NM_012455	PSD4	-0.0332671	0.179565	520	437	499	649
NM_016078	TVP23B	-0.121782	0.179565	486	381	499	649
NM_007249	KLF12	0	0.17934	734	771	1113	1384
NM_003030	SHOX2	0	0.179122	302	288	372	494
NM_001291965	WASF3	0	0.178913	764	679	961	1203
NM_020959	ANO8	0	0.178635	297	247	233	322
NM_001136037	LIMS2	0	0.178312	1252	1364	1194	1479
NM_206825	GNL3	0	0.177712	1761	1767	1435	1763
NM_001694	ATP6V0C	-0.103002	0.177632	3092	2708	4147	4926
NM_015994	ATP6V1D	-0.046331	0.177614	1908	1710	2487	2996
NM_000328	RPGR	0	0.177463	79	67	102	155
NM_014320	HEBP2	0	0.177233	634	616	1936	2351
NM_020328	ACVR1B	-0.089652	0.177227	874	731	1059	1318
NM_032164	ZNF394	0	0.177218	376	383	443	580
NM_001282531	ADNP	0	0.177193	2120	1993	2325	2806
NM_001042683	SHPRH	0	0.177147	342	347	366	486
NM_006442	DRAP1	0	0.177093	5589	5634	7776	9113
NM_001076675	ZNF626	0	0.176971	72	67	195	274
NM_031296	RAB33B	0	0.176971	240	243	195	274
NM_004486	GOLGA2	0	0.176633	5127	5348	5603	6606
NM_024874	KIAA0319L	0	0.176572	862	954	2350	2834
NM_014646	LPIN2	0	0.176398	1762	1689	2132	2579
NM_001256865	DNAJC6	0	0.176388	98	105	293	396
NM_153257	ZNF461	0	0.176286	86	75	119	177
NM_024116	TAF1D	0	0.176074	733	717	564	726
NM_014015	DEXI	0	0.175151	790	836	1206	1490
NM_018477	ACTR10	-0.0355357	0.17514	678	580	1751	2131
NM_000332	ATXN1	0	0.175092	1049	1027	1734	2111
NM_032373	PCGF5	0	0.174928	1612	1703	2321	2797
NM_001161841	SULF2	0	0.174899	58	41	166	237
NM_031431	COG3	0	0.17479	514	540	815	1026
NM_014643	ZNF516	0	0.174524	891	861	1508	1845
NM_033063	MAP6	0	0.174299	99	132	453	591
NM_015562	UBXN7	0	0.174009	598	580	1113	1379
NM_015322	FEM1B	0	0.17399	1692	1830	2581	3098
NM_198150	ARSK	0	0.173979	445	461	530	684
NM_003205	TCF12	0	0.173965	1776	1818	2710	3248
NM_001198862	TMEM206	0	0.173929	385	431	335	447
NM_015962	FCF1	0	0.173732	265	298	426	558
NM_033215	PPP1R3F	0	0.173543	87	86	127	187
NM_001077472	NR1I3	0	0.17335	70	93	110	165
NM_032888	COL27A1	0	0.172789	464	471	437	571
NM_172159	KCNAB1	-0.00691219	0.172589	186	143	206	287
NM_000617	SLC11A2	-0.152355	0.172436	705	556	1077	1335
NM_001198961	ECHDC2	0	0.172402	110	99	131	192
NM_031492	RBM4B	0	0.172204	348	377	424	555
NM_001079839	OCIAD1	0	0.17215	946	1022	1753	2129
NM_033512	TSPYL5	0	0.17207	463	482	549	706
NM_007110	TEP1	0	0.171963	1816	1748	2429	2917
NM_018453	EAPP	0	0.171959	435	378	634	808
NM_030930	UNC93B1	-0.211262	0.17178	399	288	453	590
NM_017870	TMEM132A	0	0.171732	257	277	374	494
NM_032575	GLIS2	0.00614434	0.17159	543	625	482	625
NM_138421	SAAL1	0	0.171472	144	168	104	157
NM_001145343	ZNF566	0	0.171472	80	79	104	157
NM_015575	GIGYF2	0	0.17146	2081	2145	2882	3442
NM_020834	HOMEZ	0	0.171242	187	188	312	418
NM_018439	IMPACT	0	0.171141	285	319	611	780
NM_001278593	ALDH6A1	0	0.171036	183	205	412	540
NM_007282	RNF13	0	0.170926	357	350	493	638
NM_003786	ABCC3	0	0.170768	282	328	1431	1750
NM_022737	LPPR2	0	0.170351	1280	1344	2209	2658
NM_001040099	MOSPD3	0	0.17026	145	158	418	547
NM_078476	BTN2A1	0	0.170109	281	261	524	675
NM_006726	LRBA	-0.122417	0.169395	912	747	1747	2118
NM_001242739	ZNF691	0	0.169287	104	112	158	226
NM_001018055	BRCC3	0	0.16925	144	152	364	481
NM_016038	SBDS	0	0.169189	3520	3446	4658	5486
NM_001243773	GNG2	0	0.169143	25	31	541	695
NM_001077195	ZNF436	0.00805615	0.169104	246	302	566	725
NM_178040	ERC1	0	0.168962	1744	1662	3438	4079
NM_182958	KAT8	0	0.168704	463	455	547	702
NM_025015	HSPA12A	-0.0321036	0.168584	1144	1012	2161	2599
NM_002336	LRP6	0	0.168549	1354	1366	2223	2671
NM_018017	CCDC186	0	0.168467	305	309	356	471
NM_002843	PTPRJ	0	0.168278	1790	1748	1655	2009
NM_003592	CUL1	0	0.16824	1515	1494	1739	2107
NM_004914	RAB36	0	0.167967	30	20	133	194
NM_017842	SLC48A1	0	0.167603	367	365	1181	1453
NM_013302	EEF2K	0	0.167118	1168	1169	1791	2166
NM_020897	HCN3	0	0.167116	70	87	148	213
NM_017450	BAIAP2	0	0.16704	272	327	844	1055
NM_024599	RHBDF2	0	0.16683	311	288	331	440
NM_001136157	OTUD5	0	0.166807	1295	1405	2100	2525
NM_001162501	TNRC6B	-0.0103894	0.166705	1842	1691	3768	4453
NM_015510	DHRS7B	0	0.166585	344	359	547	701
NM_145725	TRAF3	0	0.166506	1473	1384	2315	2774
NM_001135218	TAF12	0	0.166329	419	388	624	793
NM_005631	SMO	0	0.166101	26	27	83	129
NM_153223	CEP120	0	0.166065	420	475	703	887
NM_003473	STAM	0	0.166003	1601	1604	1512	1839
NM_022736	MFSD1	0	0.1658	877	964	2117	2543
NM_030640	DUSP16	0	0.165393	445	461	441	573
NM_001128325	SPON2	0	0.165371	752	706	4993	5856
NM_018438	FBXO6	0	0.165336	73	70	333	442
NM_001171741	C3orf18	0	0.16519	254	284	786	985
NM_030581	WDR59	-0.192736	0.165173	656	500	824	1030
NM_016281	TAOK3	0	0.165037	1291	1196	2144	2573
NM_031288	INO80B	0	0.164863	294	271	541	693
NM_001018072	BTBD11	0	0.164836	43	27	71	113
NM_001278141	NBPF12	0	0.16464	234	230	385	505
NM_000534	PMS1	-0.0753667	0.164624	339	266	289	388
NM_001100397	RAPGEF4	0	0.164347	487	548	414	540
NM_153026	PRICKLE1	0	0.163513	156	184	474	612
NM_001145447	ZNF200	0	0.162904	140	149	154	220
NM_015106	RAD54L2	0	0.162897	999	1098	1029	1270
NM_001001521	UGP2	0	0.161927	1664	1579	3275	3872
NM_003190	TAPBP	0	0.161913	3127	3266	5648	6591
NM_018094	GSPT2	0	0.161906	809	846	1011	1248
NM_001281433	ZNHIT3	0	0.161839	382	411	433	562
NM_014991	WDFY3	0	0.161813	2133	2177	4066	4780
NM_015202	KIAA0556	0	0.161771	646	661	1387	1688
NM_003087	SNCG	0	0.161735	51	37	125	183
NM_020317	RSRP1	0	0.161645	758	774	961	1189
NM_001113407	LDB1	0	0.161619	1296	1361	2144	2567
NM_032410	HOOK3	0	0.161571	2021	2119	2857	3390
NM_021103	TMSB10	-0.201192	0.16101	41209	35245	46245	52478
NM_001256732	SSBP2	0	0.160611	212	206	406	529
NM_001142640	TNRC6C	0	0.160201	332	288	187	261
NM_080652	TMEM41A	0	0.160093	392	395	537	686
NM_005811	GDF11	0	0.159818	655	694	1541	1865
NM_001135642	INPP5K	0	0.159794	634	715	1004	1238
NM_013233	STK39	0	0.159687	1047	1084	1115	1368
NM_006912	RIT1	0	0.159421	784	836	824	1026
NM_014892	SCAF8	0	0.159407	1290	1304	1718	2070
NM_001042681	RERE	0	0.159368	1313	1222	1422	1726
NM_001660	ARF4	0	0.159298	5936	5927	7098	8231
NM_014008	CCDC22	0	0.159247	493	477	932	1153
NM_014377	DNAJC2	0	0.159223	347	337	428	555
NM_001257137	ITCH	0.00898091	0.159132	1751	1903	2828	3351
NM_001032280	TFAP2A	0	0.158929	44	43	27	52
NM_213613	SLC26A1	0	0.158783	127	103	168	237
NM_015042	ZNF609	0	0.158611	1587	1646	1788	2150
NM_001277	CHKA	0	0.158413	419	401	310	412
NM_182715	SYPL1	-0.157485	0.158305	1654	1362	2568	3050
NM_024090	ELOVL6	0	0.158251	999	1055	1260	1536
NM_030806	C1orf21	0	0.157448	857	946	998	1229
NM_001080503	CCDC159	-0.0946794	0.157183	73	44	181	253
NM_006635	ZNF460	0	0.157108	770	856	1237	1508
NM_194285	SPTY2D1	0.00604405	0.157025	874	978	942	1163
NM_001282755	MTA3	-0.0557478	0.156781	387	312	717	898
NM_014290	TDRD7	0	0.156559	273	270	453	584
NM_198467	RSBN1L	0	0.156517	193	217	202	279
NM_005530	IDH3A	0	0.156444	982	1057	1524	1841
NM_001007527	LMBRD2	0	0.156354	284	258	489	627
NM_030912	TRIM8	0	0.156201	2173	2295	3552	4174
NM_023070	ZFP69B	0	0.155976	69	80	73	115
NM_014834	LRRC37A	0	0.155853	176	174	241	327
NM_007159	SLMAP	0	0.155453	921	954	1223	1490
NM_006329	FBLN5	0	0.154998	5879	6117	8801	10137
NM_173811	HARBI1	0	0.154719	45	59	110	163
NM_001272034	STXBP2	0	0.15471	650	603	472	606
NM_001288718	STAT5A	0	0.154644	562	633	803	998
NM_018064	AKIRIN2	0	0.154461	504	537	653	821
NM_001134369	LRRFIP2	0	0.154447	1869	1941	2340	2780
NM_032145	FBXO30	0	0.154297	573	634	1073	1314
NM_013376	SERTAD1	0	0.154124	530	587	665	835
NM_015622	CCZ1	0	0.1539	769	789	898	1109
NM_007212	RNF2	0	0.153823	314	360	408	529
NM_033504	TMEM54	0	0.153819	252	226	547	695
NM_001190983	COQ7	0	0.153762	159	147	243	329
NM_080916	DGUOK	0	0.153646	469	528	672	843
NM_139015	SPPL3	0	0.15354	477	485	553	702
NM_001173487	NKRF	0	0.153505	293	317	293	390
NM_152519	KANSL1L	0	0.153419	255	250	345	453
NM_001286276	KIAA1586	0	0.153114	194	214	266	357
NM_015141	GPD1L	0.0029632	0.15307	100	136	460	591
NM_001029882	AHDC1	0	0.153008	515	559	713	891
NM_001271641	MTCH1	0	0.152906	5598	5417	8622	9920
NM_018121	FAM178A	0	0.152791	933	879	1289	1564
NM_015358	MORC3	0	0.15222	887	831	1237	1503
NM_007195	POLI	0	0.152157	174	191	416	538
NM_138459	NUS1	0	0.152144	714	786	830	1028
NM_004232	SOCS6	0	0.15212	795	758	1250	1518
NM_201444	DGKA	0	0.152077	1303	1400	2202	2617
NM_018120	ARMC1	0	0.152007	611	644	819	1015
NM_138492	PRELID2	0	0.151861	114	135	104	155
NM_003342	UBE2G1	0	0.151839	1199	1182	1258	1527
NM_013379	DPP7	0	0.151576	1303	1265	3589	4203
NM_001290259	PHF3	0	0.151479	1200	1153	1680	2015
NM_012094	PRDX5	0	0.15135	2093	2093	3887	4542
NM_000140	FECH	0	0.15094	559	584	1079	1318
NM_004239	TRIP11	-0.0554739	0.150828	986	851	1190	1447
NM_024933	ANKRD53	0	0.150712	61	69	94	142
NM_006026	H1FX	0	0.150691	2012	2162	930	1144
NM_021930	RINT1	0	0.1506	555	628	813	1007
NM_001042601	TTC14	0	0.15037	466	418	722	900
NM_024989	PGAP1	0	0.150212	201	200	283	377
NM_004285	H6PD	0	0.150174	2069	2212	5199	6029
NM_032582	USP32	0	0.149842	2316	2338	2984	3508
NM_015383	NBPF14	-0.0870993	0.149722	476	382	834	1031
NM_001173539	BANP	0	0.149683	436	446	247	333
NM_021738	SVIL	0	0.149542	1117	1070	2521	2978
NM_014247	RAPGEF2	0	0.149227	978	1062	1753	2096
NM_001500	GMDS	0	0.148921	255	236	337	442
NM_203351	MAP3K3	0	0.1488	1932	1896	2283	2704
NM_001135586	C5orf24	0	0.148569	1800	1701	2500	2952
NM_014547	TMOD3	0	0.148396	3025	3063	2579	3042
NM_017926	GPATCH2L	0.00930873	0.14837	824	927	1801	2150
NM_021008	DEAF1	0	0.148124	1036	1020	1346	1625
NM_053043	RBM33	0	0.148028	977	991	1264	1530
NM_015104	ATG2A	0	0.147991	817	819	1046	1277
NM_005955	MTF1	0	0.147926	383	365	562	710
NM_001025091	ABCF1	0	0.147594	2545	2399	3180	3726
NM_175063	EMC10	-0.0416884	0.147198	1293	1143	1508	1811
NM_032169	ACAD11	0	0.147038	213	209	537	680
NM_004738	VAPB	0	0.147004	1399	1511	1801	2148
NM_022574	GIGYF1	0	0.146838	887	937	942	1155
NM_001017930	DCAF8L1	0	0.146169	56	68	92	139
NM_001173990	TMEM216	0	0.146169	98	108	92	139
NM_001013627	NHSL2	0	0.146169	83	69	92	139
NM_001039671	YIF1B	0	0.145954	1828	1758	2084	2471
NM_007034	DNAJB4	0	0.14574	2631	2621	7077	8131
NM_005359	SMAD4	0	0.145653	1975	2035	2219	2625
NM_015203	RPRD2	0	0.145047	1511	1536	1868	2222
NM_001024455	RGAG4	0	0.144822	260	281	435	558
NM_001278173	ZNF33A	0	0.144806	325	301	358	466
NM_033198	PIGS	0	0.14476	1770	1760	2776	3259
NM_001080475	PLEKHM3	0	0.144229	370	369	809	998
NM_001098484	SLC4A4	0	0.144141	2533	2684	2252	2660
NM_002897	RBMS1	0	0.144107	807	861	1258	1519
NM_017420	SIX4	0	0.144058	229	261	426	547
NM_001204890	ISY1-RAB43	0.0043281	0.143541	1036	1148	1366	1643
NM_030791	SGPP1	0	0.143447	1023	1117	1077	1309
NM_016024	RBMX2	-0.40427	0.142883	326	200	231	312
NM_005654	NR2F1	0	0.142835	246	259	520	658
NM_005426	TP53BP2	0	0.142444	1071	1141	1140	1381
NM_181725	METTL2A	0	0.141899	622	692	670	834
NM_032268	ZNRF1	0	0.14181	485	479	441	564
NM_017924	C14orf119	0	0.141714	1461	1370	2092	2473
NM_001113324	TEN1	0	0.141477	389	438	784	967
NM_015325	ICE1	0	0.1413	1076	1127	1755	2087
NM_001185039	ACOX1	0	0.14116	1430	1392	3086	3603
NM_001291586	TMEM106A	0	0.140932	481	494	996	1213
NM_182703	ANKDD1A	0	0.14072	109	131	206	281
NM_176787	PIGN	0	0.140695	418	383	751	928
NM_207310	CCDC74B	0	0.140244	27	19	64	102
NM_005486	TOM1L1	0	0.140244	106	124	64	102
NM_015046	SETX	0	0.140115	1160	1114	2808	3285
NM_001289999	NFIL3	0	0.13997	606	528	913	1116
NM_024884	L2HGDH	0	0.139651	91	80	58	94
NM_001102564	IFT43	0	0.139369	264	250	649	808
NM_001002857	ANXA2	-0.0285924	0.139297	14766	14085	27335	30694
NM_018341	ERMARD	-0.17145	0.13866	273	195	327	427
NM_000674	ADORA1	0	0.13854	52	66	98	146
NM_001167614	LEMD3	0	0.138441	556	576	790	972
NM_024623	OGFOD2	0	0.137968	416	376	572	717
NM_020823	TMEM181	0	0.137713	1863	1882	3196	3719
NM_007198	PROSC	0.00195796	0.137564	422	493	643	800
NM_007349	PAXIP1	0	0.137558	501	472	349	453
NM_015909	NBAS	0	0.136881	2372	2506	3862	4469
NM_032549	IMMP2L	0	0.13629	55	67	141	200
NM_178836	PLD6	0	0.136262	180	196	133	190
NM_001195296	MIPOL1	0	0.136262	90	83	133	190
NM_003590	CUL3	0	0.136216	1024	979	1034	1253
NM_153369	KIAA1919	0	0.136059	99	105	166	231
NM_032286	MED10	0	0.136045	972	1041	1314	1575
NM_001277444	NBPF9	-0.0168774	0.135958	905	799	1335	1599
NM_001199135	TANK	0	0.135937	546	590	757	932
NM_032861	SERAC1	0	0.135796	356	390	532	669
NM_018474	KIZ	0	0.135748	162	140	410	525
NM_001023563	ZNF805	0	0.135683	433	464	655	813
NM_001284280	SMEK1	0	0.13499	659	746	848	1037
NM_194271	RNF34	0	0.134909	668	674	880	1074
NM_203462	MRFAP1L1	0	0.1349	934	953	1061	1283
NM_020345	NKIRAS1	-0.146288	0.134697	434	331	412	527
NM_001282161	UBE2A	0	0.13465	1929	1813	3342	3876
NM_001008397	GPX8	0	0.134496	1677	1806	3392	3932
NM_017436	A4GALT	0	0.133889	737	782	815	998
NM_199344	SFT2D2	0	0.133881	319	300	514	647
NM_024663	NPEPL1	0	0.133469	606	672	1210	1453
NM_019094	NUDT4	-0.120885	0.133218	1386	1162	1418	1691
NM_015097	CLASP2	0.00958633	0.133143	1326	1458	1926	2270
NM_003214	TEAD3	0	0.133097	1031	1096	1412	1684
NM_001193552	ZNF850	0	0.133001	163	158	168	233
NM_016333	SRRM2	0	0.132724	9495	9624	14510	16336
NM_019001	XRN1	0	0.132701	929	969	1670	1978
NM_144973	DENND5B	0	0.132613	499	508	936	1137
NM_001093	ACACB	0	0.132578	40	33	119	172
NM_133372	FNIP1	0.00789957	0.132531	1223	1348	2267	2656
NM_002907	RECQL	0	0.132421	1670	1633	2067	2429
NM_001084393	DDTL	0	0.132284	285	320	630	782
NM_173545	APLF	0	0.132235	47	72	131	187
NM_058230	ZNF354B	0	0.131735	130	100	156	218
NM_015534	ZZZ3	0	0.131609	946	990	1431	1704
NM_001164000	MECOM	0	0.131402	51	52	343	444
NM_005482	PIGK	0	0.13117	716	700	996	1205
NM_024771	NAA40	0	0.130651	510	516	599	745
NM_020368	UTP3	0	0.130385	656	696	921	1118
NM_001244766	MOB1B	0	0.129969	1371	1400	2075	2434
NM_002027	FNTA	-0.051443	0.129915	542	451	693	854
NM_001120	MFSD10	0	0.12967	564	641	1229	1471
NM_014061	MAGEH1	0	0.129305	612	622	320	416
NM_001033568	RHOT1	0	0.129172	683	600	842	1026
NM_006380	APPBP2	0	0.129106	837	872	1102	1325
NM_003668	MAPKAPK5	0	0.129089	761	806	888	1079
NM_004505	USP6	0	0.129003	51	77	60	96
NM_199464	KCNRG	-0.336698	0.128948	79	40	94	140
NM_006773	DDX18	0	0.128872	643	711	703	865
NM_001171606	PREPL	0	0.128518	693	747	2439	2843
NM_015172	PRRC2C	0	0.128464	6142	6339	7967	9026
NM_004228	CYTH2	0	0.128409	1182	1190	1639	1937
NM_006696	BRD8	0	0.128251	624	622	699	860
NM_006946	SPTBN2	0	0.128081	31	31	121	174
NM_004430	EGR3	0	0.128049	43	45	125	179
NM_033632	FBXW7	0	0.12792	419	396	559	697
NM_001127510	APC	0	0.127362	1907	1873	3198	3695
NM_020466	LYRM2	0	0.127231	543	490	957	1157
NM_130809	PRRC1	0	0.12719	2388	2295	2672	3103
NM_016100	NAA20	0	0.127148	904	896	1389	1651
NM_032731	TXNDC17	0	0.127099	642	673	1637	1933
NM_022087	GALNT11	0	0.127094	893	870	2258	2636
NM_001281504	ATG4D	0	0.126821	446	491	372	477
NM_172002	HSCB	0	0.126719	93	114	106	155
NM_001281297	EDF1	0	0.126701	2922	2781	4586	5248
NM_004229	MED14	0	0.12665	1548	1518	1949	2286
NM_016480	PAIP2	0	0.126631	838	917	940	1137
NM_001935	DPP4	-0.0545116	0.126339	356	285	1689	1991
NM_024907	FBXO17	-0.00543429	0.126026	629	547	863	1048
NM_153214	FBLN7	0	0.125955	201	195	268	353
NM_178191	ATPIF1	-0.139705	0.125603	862	695	1832	2152
NM_001252612	ZNF638	0	0.125452	1513	1475	2242	2615
NM_015360	SKIV2L2	0	0.125371	1263	1362	2103	2458
NM_018032	LUC7L	0	0.12521	279	272	239	318
NM_006282	STK4	0	0.125193	979	1040	1456	1725
NM_001098512	PRKG1	0	0.124493	814	873	1096	1314
NM_006743	RBM3	0	0.124386	3427	3529	4494	5137
NM_001184889	NIPA2	0	0.124206	1191	1119	1840	2159
NM_173664	ARL10	0	0.123926	289	310	451	569
NM_004863	SPTLC2	0	0.123887	2945	3014	3901	4473
NM_001349	DARS	0	0.123866	1625	1589	2217	2584
NM_175918	CRIPAK	0	0.123725	73	50	123	176
NM_000263	NAGLU	0	0.12337	1008	1007	2051	2396
NM_001039465	SRSF5	0	0.123165	2117	2168	3178	3662
NM_015132	SNX13	0	0.122573	594	535	996	1198
NM_014051	TMEM14A	0	0.122334	103	130	247	327
NM_001166005	EPB41	0	0.122137	241	275	455	573
NM_016406	UFC1	0	0.122091	716	735	1233	1468
NM_020429	SMURF1	0	0.122031	1834	1891	2084	2431
NM_032711	MAFG	0	0.121894	1779	1789	2007	2344
NM_024836	ZNF672	0	0.121873	1110	1022	1063	1274
NM_001287036	KIAA1958	0	0.121838	96	109	89	133
NM_005163	AKT1	0	0.121832	5878	5999	7884	8893
NM_176812	CHMP4B	0	0.121529	1274	1351	1824	2137
NM_005897	IPP	0	0.12152	192	163	433	547
NM_004429	EFNB1	0	0.12149	115	151	289	377
NM_001162371	LOC728392	-0.0743443	0.121134	590	486	493	617
NM_020817	KIAA1407	0	0.120945	11	22	75	115
NM_001286554	USP49	0	0.120942	128	120	154	214
NM_021994	ZNF277	0	0.120908	155	124	214	287
NM_001143909	RPEL1	0	0.120762	237	290	366	468
NM_014014	SNRNP200	0.00728322	0.120585	6901	7213	8972	10089
NM_015154	MESDC2	0	0.120577	1005	1034	1244	1479
NM_006355	TRIM38	0	0.120292	659	646	1009	1211
NM_015091	FAM179B	0	0.120273	194	231	690	845
NM_001005271	CHD3	-0.0670318	0.119635	2412	2149	3502	4015
NM_032256	TMEM117	0	0.119515	174	135	235	312
[truncated: 646 more rows]

## Sheet: SR_treated.Down.Only
RefSeq ID	Gene Symbol	SR GFOLD	SEN GFOLD	SR_untreated	SR_treated	SEN_untreated	SEN_treated
NM_172241	CTAGE1	-1.3267	0	160	43	112	107
NM_001004318	PAPL	-1.30226	0	74	16	10	2
NM_004795	KL	-1.21083	0	60	12	31	24
NM_207582	ERVFRD-1	-1.14931	0	67	16	21	24
NM_001040715	KIAA0895L	-1.14647	0.0312403	1032	407	547	640
NM_198152	UTS2B	-1.12538	0	50	8	15	13
NM_001079533	CPEB1	-1.03845	0.302931	107	33	514	725
NM_001102470	ADH6	-1.0235	0	67	18	12	20
NM_181809	BMP8A	-0.999721	0.234751	79	23	40	74
NM_018055	NODAL	-0.99246	0	51	11	17	9
NM_004822	NTN1	-0.963479	0.0786725	67	19	6	22
NM_145008	YPEL4	-0.952676	0	89	28	29	48
NM_015193	ARC	-0.928617	0.803188	68	20	21	65
NM_032130	FAM186B	-0.843332	0	62	19	35	20
NM_005694	COX17	-0.83167	0	265	115	447	434
NM_020752	GPR158	-0.827845	0	46	11	4	11
NM_001173978	C14orf178	-0.818632	0	52	15	17	31
NM_001130081	PLD1	-0.814618	0	112	42	73	98
NM_002379	MATN1	-0.786249	0.348991	377	177	125	207
NM_001698	AUH	-0.764695	0	129	52	216	238
NM_000614	CNTF	-0.749613	0	78	28	35	46
NM_024847	TMC7	-0.73955	0	58	19	48	50
NM_001278535	NEURL2	-0.737902	0.403379	71	25	44	89
NM_015394	ZNF10	-0.737902	0	71	25	92	126
NM_181656	C17orf58	-0.724029	0	186	83	181	176
NM_001134707	SARDH	-0.721099	0.442511	199	90	19	48
NM_001128850	RRAD	-0.659108	2.39442	47	15	54	396
NM_003532	HIST1H3E	-0.652572	0.752829	794	440	52	128
NM_005149	TBX19	-0.626344	0.635458	74	29	56	126
NM_178549	ZNF678	-0.623805	0	97	41	83	113
NM_005869	CWC27	-0.609462	0	79	32	83	104
NM_003750	EIF3A	-0.595641	-0.00310652	2520	1547	4265	4044
NM_001291428	BAX	-0.585526	0	2775	1722	2647	2675
NM_001292023	LOC100129940	-0.560359	0	278	149	632	684
NM_001142928	LRRC61	-0.559784	0	23	4	81	96
NM_005282	GPR4	-0.555838	0	151	74	146	166
NM_020917	ZFP14	-0.554497	0	65	26	83	87
NM_018000	MREG	-0.531273	0.988649	109	51	106	274
NM_182515	ZNF714	-0.525959	0.0312076	249	135	125	168
NM_002207	ITGA9	-0.506924	0	50	19	15	7
NM_030957	ADAMTS10	-0.501046	1.10825	139	70	87	250
NM_031917	ANGPTL6	-0.497097	0.0233304	339	195	279	342
NM_001441	FAAH	-0.490899	0.115861	44	16	33	59
NM_018177	N4BP2	-0.485916	0	131	66	129	139
NM_003441	ZNF141	-0.483939	0	104	50	81	100
NM_001287391	C9orf131	-0.480717	0.0458562	62	26	60	91
NM_001118887	ANGPT2	-0.468056	0.575305	430	259	89	179
NM_022456	RAB3IP	-0.465145	0.254014	152	80	79	131
NM_001039517	RUSC1-AS1	-0.444724	0	362	218	534	514
NM_178569	C5orf38	-0.442511	0	48	19	17	24
NM_001144903	TM6SF1	-0.438108	0.583981	96	47	60	129
NM_001001786	BLID	-0.432475	0	94	46	73	91
NM_013391	DMGDH	-0.43107	0	67	30	121	120
NM_172193	KLHDC1	-0.43107	0	67	30	60	85
NM_004984	KIF5A	-0.430313	0.602983	36	11	46	105
NM_001171087	CLCN2	-0.42506	0	242	141	233	264
NM_001195263	PDZD7	-0.419888	0.450596	223	129	231	383
NM_198076	COX20	-0.418263	0.291441	483	305	474	667
NM_001172713	GOLGA4	-0.416906	0.232605	4504	3197	3872	4784
NM_175922	PRR18	-0.408295	0.372562	54	23	37	76
NM_016024	RBMX2	-0.40427	0.142883	326	200	231	312
NM_002674	PMCH	-0.403028	0	59	26	44	46
NM_000152	GAA	-0.402452	0.770112	591	384	1387	2556
NM_001113482	MANEAL	-0.401843	0.481738	40	15	62	124
NM_001137552	LRRFIP1	-0.388924	0.297297	1023	697	1206	1619
NM_000203	IDUA	-0.378054	0.503324	329	206	559	898
NM_144702	LRRC71	-0.377889	0	303	188	119	157
NM_015904	EIF5B	-0.3746	0	601	399	869	937
NM_001276376	WDR38	-0.371	0	626	418	915	863
NM_001082967	FAM19A5	-0.37022	1.19228	407	262	106	314
NM_001195541	GS1-259H13.2	-0.368023	1.2161	66	31	35	126
NM_001134888	RTL1	-0.366275	0	256	157	266	264
NM_001012957	DISC1	-0.365041	0	44	18	62	79
NM_001165038	GFRA2	-0.363457	0	124	68	46	55
NM_152666	PLD5	-0.360777	0.976577	49	21	54	153
NM_001190259	GCSAM	-0.360115	0	77	38	67	76
NM_001172128	IL16	-0.350507	0	129	72	150	120
NM_001256648	ZNF43	-0.350338	0	138	78	94	85
NM_000489	ATRX	-0.349716	0.205255	842	583	1543	1926
NM_001008701	LPHN1	-0.343465	0	282	178	227	227
NM_002245	KCNK1	-0.34221	1.06416	158	92	60	177
NM_138768	MYEOV	-0.341747	0	177	105	8	15
NM_007036	ESM1	-0.339419	1.94404	2562	1887	1863	7612
NM_199464	KCNRG	-0.336698	0.128948	79	40	94	140
NM_016058	TPRKB	-0.333035	0	222	137	198	163
NM_000299	PKP1	-0.331391	1.60663	196	119	8	68
NM_153451	ORAOV1	-0.327862	0	486	328	522	527
NM_004594	SLC9A5	-0.327425	0	350	229	507	540
NM_002380	MATN2	-0.327352	0.0536358	528	359	643	756
NM_014170	GTPBP8	-0.326999	0	194	118	229	240
NM_001142964	C22orf46	-0.326199	0	221	137	241	277
NM_001924	GADD45A	-0.324386	0.376123	1772	1300	1375	1937
NM_006327	TIMM23	-0.321353	0	1600	1171	1628	1542
NM_001206998	ZNRF3	-0.320403	0	163	97	243	268
NM_012227	GTPBP6	-0.319161	0	2625	1963	2554	2525
NM_004337	OSGIN2	-0.31597	0.0827821	827	586	1048	1224
NM_003112	SP4	-0.313433	0.349622	243	154	116	194
NM_020445	ACTR3B	-0.306389	0	326	215	241	224
NM_024097	C1orf50	-0.306286	0.0707726	118	67	123	170
NM_007224	NXPH4	-0.304992	0.753385	147	87	73	170
NM_001085372	UQCC3	-0.302694	0	212	133	272	238
NM_001163922	VSIG10L	-0.300219	0.426948	119	68	112	198
NM_001018113	FANCB	-0.297308	0	221	140	52	57
NM_001039770	TMPPE	-0.295266	0	310	205	266	268
NM_001145374	ALKBH2	-0.295221	0	269	175	185	190
NM_005335	HCLS1	-0.294784	0	47	21	31	26
NM_018318	CCDC91	-0.293695	0.0422062	255	165	445	532
NM_138801	GALM	-0.292719	0	212	134	597	627
NM_016579	CD320	-0.291854	0.318003	1068	782	990	1360
NM_001286476	C21orf58	-0.290618	0	195	122	156	140
NM_001040440	CCDC112	-0.289186	0	105	59	154	176
NM_001123364	METTL24	-0.287051	0	75	39	85	105
NM_145057	CDC42EP5	-0.278383	0	94	52	52	48
NM_138771	CCDC126	-0.276748	0	171	106	204	198
NM_014880	CD302	-0.275153	0.0934895	175	109	173	233
NM_000375	UROS	-0.274904	0	579	412	1158	1200
NM_001195156	ZMYM6NB	-0.272065	0.0557208	587	419	975	1122
NM_019083	TRMT13	-0.270426	0	180	113	198	194
NM_001256303	DTNB	-0.269113	0	145	88	98	129
NM_003196	TCEA3	-0.268663	0.0911841	267	177	724	867
NM_182976	ZNF326	-0.266523	0	222	144	320	316
NM_005211	CSF1R	-0.266464	0.978292	80	43	189	455
NM_003482	KMT2D	-0.265723	0.0371973	4235	3338	4357	4695
NM_021167	GATAD1	-0.26258	0.300503	694	505	705	974
NM_006267	RANBP2	-0.259767	0.0662681	1632	1249	3059	3394
NM_017780	CHD7	-0.25914	0	296	200	223	187
NM_007131	ZNF75D	-0.258616	0	233	153	308	292
NM_017421	COQ3	-0.257925	0	162	101	146	122
NM_001164407	TLCD2	-0.25708	0.0171726	380	264	349	418
NM_004365	CETN3	-0.256591	0	177	112	125	126
NM_001280543	DPF3	-0.254864	0	49	23	29	28
NM_001112734	ZSCAN30	-0.252569	0	182	116	354	342
NM_001162951	SYTL2	-0.252441	0	41	18	131	124
NM_013272	SLCO3A1	-0.248088	0.37262	672	493	961	1372
NM_015070	ZC3H13	-0.2469	0	928	696	1474	1494
NM_014722	FAM65B	-0.245755	0	76	41	146	144
NM_003372	VBP1	-0.245626	0	695	512	907	878
NM_015503	SH2B1	-0.243716	0.08698	1035	783	975	1146
NM_004778	PTGDR2	-0.242174	0	265	179	166	129
NM_001258205	TRPV3	-0.242167	0.581004	99	57	54	118
NM_001278795	LOC100996758	-0.240456	0	106	62	12	6
NM_015852	ZNF117	-0.240456	0.096427	106	62	191	255
NM_007325	GRIA3	-0.236738	0.992229	429	306	1040	2257
NM_178518	TMEM102	-0.236694	0.685017	211	139	85	185
NM_005923	MAP3K5	-0.236228	0	425	303	324	314
NM_174905	FAM98C	-0.235796	0	146	91	189	201
NM_001785	CDA	-0.234368	0.891166	220	146	293	640
NM_001080501	TMEM223	-0.234237	0	427	305	453	503
NM_005560	LAMA5	-0.233808	0.645581	347	243	129	259
NM_004541	NDUFA1	-0.231381	0.0416145	667	495	888	1017
NM_032287	LDOC1L	-0.231077	0.104853	2009	1583	2078	2396
NM_001201552	ZNF821	-0.228802	0	133	82	154	172
NM_001198759	LY75-CD302	-0.227522	0.0517262	175	113	175	229
NM_001278267	NBPF20	-0.225496	0.48555	834	631	1190	1817
NM_006762	LAPTM5	-0.22507	0	75	41	37	48
NM_001151	SLC25A4	-0.223562	0.668966	2057	1631	1237	2137
NM_001009894	C12orf29	-0.223531	0.00889205	582	430	478	556
NM_001204108	BCL2L11	-0.221662	0.769136	69	37	35	94
NM_032772	ZNF503	-0.220866	0.185704	273	188	867	1096
NM_152434	CWF19L2	-0.220381	0	282	195	306	338
NM_001144769	DST	-0.218547	0.362543	9290	7703	22150	29075
NM_001013615	LURAP1	-0.218463	0	60	31	129	124
NM_001130415	APOLD1	-0.217053	0	245	167	135	157
NM_014053	FLVCR1	-0.216265	0	191	126	110	142
NM_153240	NPHP3	-0.213343	0.388129	593	442	832	1209
NM_022353	OSGEPL1	-0.213139	0.0115332	160	103	146	190
NM_002275	KRT15	-0.212489	0.955732	83	47	181	431
NM_006396	SSSCA1	-0.211657	0	683	515	832	832
NM_030930	UNC93B1	-0.211262	0.17178	399	288	453	590
NM_182663	RASSF5	-0.211018	0	104	62	64	79
NM_002506	NGF	-0.210743	0	2337	1879	1135	1214
NM_001012991	KNOP1	-0.210114	0	429	312	393	423
NM_031449	ZMIZ2	-0.208656	0.596594	1482	1171	1581	2575
NM_001142853	HES6	-0.207461	0.312603	64	34	10	33
NM_001261444	GNAL	-0.207126	0	174	114	351	386
NM_174911	FAM84B	-0.206579	0	46	22	27	28
NM_032718	MFSD9	-0.206376	0.0956402	127	79	133	185
NM_001291310	PPP2R2D	-0.206306	0	1014	787	898	991
NM_001013632	TCTEX1D4	-0.205923	0	61	32	75	72
NM_014839	LPPR4	-0.205751	0	191	127	223	194
NM_001195144	ANKRD44	-0.20405	0.797602	387	280	618	1205
NM_001278794	NPY4R	-0.203344	0	109	66	12	7
NM_001031680	RUNX3	-0.202776	0.665746	188	125	69	153
NM_021103	TMSB10	-0.201192	0.16101	41209	35245	46245	52478
NM_018126	TMEM33	-0.20086	0	1870	1501	1936	2009
NM_148672	CCL28	-0.198781	1.38972	68	37	44	170
NM_001167986	INCA1	-0.198196	0	99	59	100	124
NM_001130987	DYSF	-0.197676	0.989931	695	530	2392	5033
NM_024830	LPCAT1	-0.197183	0.279735	2873	2349	2354	3046
NM_024094	DSCC1	-0.195683	0	118	73	108	81
NM_014628	MAD2L1BP	-0.193113	0	569	429	705	774
NM_030581	WDR59	-0.192736	0.165173	656	500	824	1030
NM_020649	CBX8	-0.190047	0	79	45	46	41
NM_003487	TAF15	-0.189229	0	619	471	828	830
NM_001281471	PPIP5K2	-0.18884	0	908	709	1156	1205
NM_001278645	NDUFB9	-0.188672	0	961	753	1928	1810
NM_004562	PARK2	-0.187652	0.356295	21	5	73	131
NM_001042493	SMIM8	-0.179896	0	60	32	50	67
NM_001408	CELSR2	-0.176002	0.509759	88	52	27	65
NM_001037501	NBPF8	-0.174986	0.238523	982	778	996	1296
NM_180990	ZACN	-0.17447	0	585	448	1142	1168
NM_001013693	LDLRAD2	-0.171966	0.247942	2048	1684	2498	3157
NM_015421	TMEM186	-0.171643	0	220	153	210	200
NM_018341	ERMARD	-0.17145	0.13866	273	195	327	427
NM_017510	TMED9	-0.170525	0.608345	10691	9190	11866	18591
NM_138462	ZMYND19	-0.17038	0	1017	810	670	693
NM_138448	ACYP2	-0.169442	0.554683	112	70	146	272
NM_001170330	C4orf3	-0.166906	0.779776	1159	932	1479	2737
NM_001242901	DPP9-AS1	-0.165648	0	425	319	451	390
NM_001001557	GDF6	-0.164172	0	438	330	62	44
NM_022735	ACBD3	-0.163753	0.21097	720	564	996	1272
NM_144564	SLC39A3	-0.161201	0	499	381	643	667
NM_001276320	YOD1	-0.160706	0	523	401	485	525
NM_173474	NTAN1	-0.159609	0.070088	590	457	1092	1262
NM_021916	ZNF70	-0.159247	0.00295296	308	225	285	344
NM_152281	GORAB	-0.158466	0.262762	208	145	183	274
NM_003764	STX11	-0.157716	0	76	44	23	18
NM_182715	SYPL1	-0.157485	0.158305	1654	1362	2568	3050
NM_001039762	FAM196A	-0.156438	0	49	25	202	222
NM_018842	BAIAP2L1	-0.154554	0.458832	588	457	595	924
NM_199186	BPGM	-0.153888	0.348135	435	330	688	983
NM_001242369	CACFD1	-0.152426	0	120	77	206	207
NM_000617	SLC11A2	-0.152355	0.172436	705	556	1077	1335
NM_013342	TFPT	-0.152097	0	309	227	453	497
NM_017673	SWT1	-0.15186	0	88	53	131	116
NM_032177	PHAX	-0.151492	0	963	775	1531	1540
NM_000100	CSTB	-0.151188	0.499908	3010	2546	7004	10268
NM_001256053	ANKRD26	-0.150692	0	332	246	356	388
NM_015041	CLUAP1	-0.15056	0	305	224	514	527
NM_001286606	CRACR2B	-0.149883	0.344871	37	17	79	139
NM_004374	COX6C	-0.147594	0	615	482	749	726
NM_199336	FAHD2B	-0.147579	0.297045	143	95	135	214
NM_001267698	CD63	-0.147502	0.233089	12326	10792	27628	33094
NM_001271838	RSRC1	-0.146627	0	314	232	385	438
NM_020345	NKIRAS1	-0.146288	0.134697	434	331	412	527
NM_014255	CNPY2	-0.146263	0.10333	867	696	1680	1950
NM_138571	HINT3	-0.146171	0.2872	171	117	356	510
NM_001099670	C8orf59	-0.145826	0.0683731	261	189	195	255
NM_002600	PDE4B	-0.143755	0.313958	252	182	364	530
NM_001256619	R3HCC1L	-0.143711	0.416867	414	315	306	484
NM_003897	IER3	-0.143621	0.786565	6943	6033	3138	5700
NM_032344	NUDT22	-0.142333	0	476	367	626	566
NM_178191	ATPIF1	-0.139705	0.125603	862	695	1832	2152
NM_173822	FAM126B	-0.139688	0.422375	271	198	324	512
NM_001003927	EVI2A	-0.138555	0	47	24	112	85
NM_025114	CEP290	-0.13835	0	368	278	688	743
NM_001017980	VMA21	-0.137126	0	1093	895	1163	1216
NM_014017	LAMTOR2	-0.136274	0	988	805	1468	1440
NM_021090	MTMR3	-0.135955	0.399789	1277	1055	1705	2421
NM_005505	SCARB1	-0.134772	0	264	193	458	425
NM_207118	GTF2H5	-0.134356	0	547	429	799	841
NM_032027	TM2D1	-0.133658	0.183749	478	371	844	1067
NM_139025	ADAMTS13	-0.133381	0.496803	41	20	46	98
NM_052951	DNTTIP1	-0.132141	0.0217543	519	406	607	701
NM_001843	CNTN1	-0.131913	0	61	34	4	0
NM_001012506	CCDC66	-0.131042	0	208	148	252	266
NM_012166	FBXO10	-0.130908	0	675	539	788	769
NM_013254	TBK1	-0.130771	0	801	647	975	1007
NM_005864	EFS	-0.12962	0	1084	892	1102	1135
NM_033502	TRERF1	-0.128767	0	619	492	697	762
NM_021190	PTBP2	-0.128448	0	164	113	216	196
NM_032312	YIPF4	-0.127767	0.348401	412	317	482	704
NM_001291860	HSPG2	-0.127661	0.456519	26212	23496	31269	43654
NM_012100	DNPEP	-0.12657	0.0225157	1509	1265	1886	2063
NM_002973	ATXN2	-0.125983	0.0875202	2071	1760	1882	2152
NM_198935	SS18L1	-0.123962	0.578763	456	355	289	512
NM_015989	CSAD	-0.123874	0	161	111	343	347
NM_001856	COL16A1	-0.123279	0.0762754	3354	2903	3032	3388
NM_006726	LRBA	-0.122417	0.169395	912	747	1747	2118
NM_001130524	AP1M1	-0.122354	0	3040	2625	2851	2834
NM_006528	TFPI2	-0.122092	0.0316388	18837	16887	45731	47463
NM_016078	TVP23B	-0.121782	0.179565	486	381	499	649
NM_015015	KDM4B	-0.121144	0.757708	1017	839	1138	2096
NM_019094	NUDT4	-0.120885	0.133218	1386	1162	1418	1691
NM_001290360	EBF1	-0.120746	0	896	734	821	887
NM_025219	DNAJC5	-0.120103	0.367494	3547	3082	3833	5196
NM_177476	LYNX1	-0.119505	0.0956534	178	125	616	747
NM_024660	IGFLR1	-0.119479	0	45	23	21	24
NM_013450	BAZ2B	-0.118919	0.0537893	532	421	730	852
NM_001286767	USP46	-0.118283	0.23188	394	304	541	725
NM_001135993	TTC39C	-0.117502	0.0603077	261	193	441	534
NM_020244	CHPT1	-0.116326	0.272715	702	568	1175	1553
NM_001204173	C8orf44-SGK3	-0.11582	0	404	313	372	362
NM_006886	ATP5E	-0.115107	0	1135	946	1466	1436
NM_004369	COL6A3	-0.113218	0.424682	31491	28566	126573	171367
NM_203290	POLR1C	-0.112919	0	602	483	613	686
NM_006885	ZFHX3	-0.112194	0.302539	2389	2061	2092	2760
NM_001195131	TSTD3	-0.110437	0	67	39	129	111
NM_194293	XIRP1	-0.110412	0	501	397	358	401
NM_001037333	CYFIP2	-0.109157	0	109	71	79	79
NM_001098833	ATXN7L3	-0.108862	0	1917	1644	1824	1786
NM_004667	HERC2	-0.108655	0.183135	4379	3858	6971	8220
NM_025147	COQ10B	-0.107219	0.519274	1232	1037	1073	1684
NM_014230	SRP68	-0.10692	0.390321	3007	2624	2801	3889
NM_003566	EEA1	-0.106157	0.254731	1335	1129	2159	2754
NM_020730	DLG3	-0.105708	0	169	119	410	433
NM_020200	PRTFDC1	-0.105261	0	124	83	293	250
NM_001127893	CEACAM19	-0.105261	0	124	83	127	146
NM_005319	HIST1H1C	-0.10507	0.107733	15716	14224	8543	9530
NM_020729	ODF2L	-0.104964	0.420987	309	235	345	542
NM_198458	ZNF497	-0.104783	0.26083	202	146	393	549
NM_017647	FTSJ3	-0.104049	0	1235	1042	1250	1248
NM_001270691	SMOX	-0.103906	0.72788	664	540	549	1028
NM_012326	MAPRE3	-0.103855	0.200855	186	133	657	852
NM_001004301	ZNF813	-0.103752	0	115	76	148	128
NM_001013842	C8orf58	-0.103412	0	356	275	347	346
NM_025144	ALPK1	-0.103071	0	97	62	198	203
NM_001694	ATP6V0C	-0.103002	0.177632	3092	2708	4147	4926
NM_207363	NCKAP5	-0.102926	0	192	138	116	144
NM_014187	TMEM208	-0.102343	0	828	684	1252	1229
NM_201380	PLEC	-0.102258	0.598459	12686	11469	21412	33088
NM_145230	ATP6V0E2	-0.101533	0	204	148	320	372
NM_018367	ACER3	-0.101345	0.0796002	313	239	364	453
NM_001145661	GATA2	-0.101344	0	441	348	327	384
NM_004492	GTF2A2	-0.101276	0	535	429	676	747
NM_024815	NUDT18	-0.0997125	0	302	230	289	303
NM_015409	EP400	-0.099517	0.197298	2486	2167	2891	3514
NM_001033578	SGK3	-0.0991313	0	389	304	370	357
NM_001167671	LPP	-0.0985174	0	3484	3072	6619	6874
NM_001800	CDKN2D	-0.0983847	0.201379	404	317	354	479
NM_003535	HIST1H3J	-0.0978661	0	914	762	225	179
NM_182520	C22orf15	-0.0978413	0	85	53	106	140
NM_001164343	ZBTB20	-0.0977987	0	715	587	1612	1538
NM_006224	PITPNA	-0.0977266	0.298285	1858	1604	2724	3554
NM_001099652	GPR137C	-0.0966909	0	50	27	67	85
NM_016167	NOL7	-0.0959223	0	1028	864	1285	1364
NM_004831	MED26	-0.0959222	0.0198905	387	303	412	488
NM_004823	KCNK6	-0.0950469	0	700	575	528	558
NM_001194998	CEP152	-0.0950273	0	482	385	245	231
NM_001080503	CCDC159	-0.0946794	0.157183	73	44	181	253
NM_001199687	EDA2R	-0.0933276	0	264	199	663	688
NM_015032	PDS5B	-0.0928904	0	868	724	1031	930
NM_012328	DNAJB9	-0.0926382	1.02237	487	390	327	774
NM_001256182	ANKRD11	-0.0926127	0.275286	2578	2261	3677	4684
NM_001256609	C1orf85	-0.092528	0	1489	1278	4226	4092
NM_000341	SLC3A1	-0.0914013	0.0663426	149	104	335	416
NM_015208	ANKRD12	-0.0909267	0.197071	1047	884	1346	1680
NM_001932	MPP3	-0.0899906	0.0208765	313	241	225	281
NM_020328	ACVR1B	-0.089652	0.177227	874	731	1059	1318
NM_003724	JRK	-0.0882672	0	845	706	940	887
NM_015383	NBPF14	-0.0870993	0.149722	476	382	834	1031
NM_006955	ZNF33B	-0.0867671	0	115	77	141	159
NM_006196	PCBP1	-0.0865561	0.00382171	5487	4937	6511	6797
NM_015001	SPEN	-0.085758	0.182184	2365	2078	2479	2996
NM_004388	CTBS	-0.0856574	0.44239	389	307	591	908
NM_020440	PTGFRN	-0.0844928	0.210591	1827	1591	4571	5541
NM_001142966	GREB1L	-0.0844588	0	51	28	62	65
NM_020309	SLC17A7	-0.0835988	1.06286	44	23	50	152
NM_020759	STARD9	-0.0811179	0	317	246	447	484
NM_015458	MTMR9	-0.0810008	0	879	740	1071	1161
NM_138775	ALKBH8	-0.0805983	0	206	152	281	279
NM_005962	MXI1	-0.0802069	1.17003	598	491	778	1932
NM_001089591	UQCRHL	-0.080163	0	1684	1466	2111	2203
NM_001077690	ALG9	-0.0798385	0.186219	694	576	1069	1338
NM_001184781	DGCR2	-0.079793	0.250759	2247	1979	2161	2749
NM_002332	LRP1	-0.0789835	0.543216	60577	56575	116461	171215
NM_001143769	ZNF438	-0.0789399	0.0315894	189	138	225	283
NM_138714	NFAT5	-0.0782761	0.273813	3955	3550	3901	4957
NM_030934	TRMT1L	-0.077912	0	300	232	310	362
NM_014498	GOLIM4	-0.0778169	0.49993	1160	994	1595	2431
NM_080489	SDCBP2	-0.0772879	0.422971	103	68	100	179
NM_003993	CLK2	-0.0768875	0.0378679	404	322	368	445
NM_001304	CPD	-0.0763398	0.378028	1422	1232	2868	3946
NM_000534	PMS1	-0.0753667	0.164624	339	266	289	388
NM_016578	RSF1	-0.0753098	0	666	553	1086	1187
NM_001162371	LOC728392	-0.0743443	0.121134	590	486	493	617
NM_006312	NCOR2	-0.0738711	0.223526	4358	3934	4960	6055
NM_016628	WAC	-0.0737588	0.251522	3135	2804	2914	3675
NM_001146079	CLDN14	-0.0737217	1.45152	868	734	164	551
NM_022753	S100PBP	-0.0737018	0	566	465	566	604
NM_003769	SRSF9	-0.0730369	0.0654117	1723	1509	2157	2418
NM_006829	ADIRF	-0.0726961	0.340238	883	748	1138	1577
NM_014331	SLC7A11	-0.0726642	1.03751	854	722	1227	2728
NM_014663	KDM4A	-0.0722299	0.0597235	553	454	774	904
NM_020354	ENTPD7	-0.07211	0.512875	1171	1008	1362	2107
NM_182931	KMT2E	-0.0720083	0.217334	956	814	1237	1571
NM_001004309	ZNF774	-0.0702595	0	60	35	67	68
NM_024076	KCTD15	-0.0699167	0.220712	999	854	676	887
NM_000093	COL5A1	-0.0698755	1.02002	14317	13263	13133	27299
NM_018838	NDUFA12	-0.0696208	0	715	599	990	980
NM_001458	FLNC	-0.0694915	0.249701	135215	127692	109037	130883
NM_000629	IFNAR1	-0.0694063	0.441094	1096	942	1778	2593
NM_006037	HDAC4	-0.0688804	0.18414	502	410	499	651
NM_019056	NDUFB11	-0.0673971	0	576	476	647	658
NM_001291832	FAM132B	-0.0673803	0.394854	91	59	258	408
NM_001005271	CHD3	-0.0670318	0.119635	2412	2149	3502	4015
NM_001290205	DCP1A	-0.0657932	0.225292	1188	1028	855	1111
NM_001184902	CARD8	-0.064914	0	231	175	378	364
NM_003955	SOCS3	-0.0646645	0	1425	1245	458	431
NM_016037	UTP11L	-0.0636278	0	976	837	998	1035
NM_001206951	SLC16A3	-0.0634986	0.749893	9943	9200	11315	19558
NM_001166247	GRIK2	-0.0630119	0	78	49	193	166
NM_002687	PNN	-0.0616666	0	451	367	420	449
NM_001782	CD72	-0.0616631	0.247005	61	36	73	122
NM_001085365	MZT2A	-0.0606357	0	655	549	967	1070
NM_181726	ANKRD37	-0.0600287	2.13751	339	269	50	312
NM_001127366	PAX3	-0.0592568	0	88	57	8	7
NM_001607	ACAA1	-0.0590144	0.196989	741	627	1568	1945
NM_021979	HSPA2	-0.0584048	0	615	514	372	388
NM_178448	SAPCD2	-0.058262	0	171	125	100	76
NM_001286054	ZNF595	-0.0578283	0	159	115	164	198
NM_001288980	C18orf54	-0.0574971	0	197	147	202	170
NM_001076786	QSER1	-0.0574739	0.0538159	821	700	873	1009
NM_152313	SLC36A4	-0.057055	0.360791	368	295	424	630
NM_006991	ZNF197	-0.0570293	0	178	131	239	233
NM_005800	USPL1	-0.0557614	0	465	381	422	458
NM_001282755	MTA3	-0.0557478	0.156781	387	312	717	898
NM_002567	PEBP1	-0.0555509	0.0207231	2519	2266	5501	5830
NM_004239	TRIP11	-0.0554739	0.150828	986	851	1190	1447
NM_018381	C19orf66	-0.0548186	0	648	545	878	932
NM_001935	DPP4	-0.0545116	0.126339	356	285	1689	1991
NM_003291	TPP2	-0.0543121	0	904	777	1501	1582
NM_001136180	HSBP1L1	-0.0534293	0	126	88	223	257
NM_001285878	CEBPB	-0.0525617	0.554354	2040	1825	2240	3503
NM_001412	EIF1AX	-0.0523739	0.33091	1150	1003	1400	1911
NM_006011	ST8SIA2	-0.0519882	0	80	51	0	2
NM_020153	IFT46	-0.0515821	0	378	305	674	743
NM_002027	FNTA	-0.051443	0.129915	542	451	693	854
NM_001081563	DMPK	-0.0514228	0.195004	877	754	1666	2059
NM_001204817	ZNF587	-0.0513927	0.385588	523	434	607	896
NM_022143	LRRC4	-0.0512843	0	105	71	150	183
NM_153045	C9orf91	-0.0510941	0.100342	244	188	362	457
NM_015549	PLEKHG3	-0.0508388	0	237	182	133	126
NM_004215	EBAG9	-0.0505042	0.0701776	216	164	223	288
NM_006709	EHMT2	-0.0497399	0.0197134	1521	1347	2021	2201
NM_001136265	IFFO2	-0.0496172	0.412541	1768	1576	1618	2322
NM_033544	RCCD1	-0.0490651	0	284	223	324	336
NM_014188	SSU72	-0.0490415	0	2165	1946	3267	3318
NM_015430	PAMR1	-0.0477288	0.238989	1386	1224	5906	7260
NM_001114107	PDLIM3	-0.0470414	0	219	167	329	375
NM_032779	CCDC142	-0.0468567	0.357333	279	219	316	479
NM_005116	SLC23A2	-0.0466255	0.0151703	693	589	1691	1848
NM_000108	DLD	-0.0465914	0.10408	943	817	1370	1604
NM_015994	ATP6V1D	-0.046331	0.177614	1908	1710	2487	2996
NM_014938	MLXIP	-0.0463251	0.403764	2329	2103	2959	4140
NM_005860	FSTL3	-0.0462724	0.253659	3553	3252	1549	1998
NM_017570	OPLAH	-0.0459782	0	192	144	166	198
NM_022165	LIN7B	-0.045346	0.0788434	141	101	225	292
NM_053042	ZNF518B	-0.0453059	0.401344	940	815	1044	1514
NM_001000	RPL39	-0.0452652	0	1113	974	1485	1425
NM_001170760	SRPK3	-0.0448615	0.235921	72	45	83	135
NM_001277090	ZNF550	-0.0445368	0.292969	160	117	160	248
NM_001042483	NUPR1	-0.0444446	0.413759	1550	1379	2785	3930
NM_001017998	GNG10	-0.0443355	0	323	258	655	695
NM_001787	CDK11B	-0.0439163	0.268594	267	209	258	375
NM_016374	ARID4B	-0.0437014	0.281076	367	297	401	567
NM_001037582	SCD5	-0.0429758	0.488092	284	224	378	617
NM_152221	CSNK1E	-0.0427984	0.348028	3499	3209	3105	4176
NM_138340	ABHD3	-0.0427679	0	161	118	110	109
NM_014157	CCDC113	-0.041761	0.371671	82	53	175	283
NM_000679	ADRA1B	-0.041761	0	82	53	46	68
NM_175063	EMC10	-0.0416884	0.147198	1293	1143	1508	1811
NM_001127708	PRG4	-0.0414838	0	68	42	58	78
NM_057169	GIT2	-0.0409865	0.188959	1688	1511	2406	2924
NM_001136264	DAZAP2	-0.040463	0.0273125	3305	3031	3841	4124
NM_019072	SGTB	-0.0399776	0.414499	1257	1111	1493	2152
NM_001039703	NBPF10	-0.0398718	0.487993	669	570	1042	1603
NM_005787	ALG3	-0.0398045	0	844	730	1004	974
NM_024835	GGNBP2	-0.0385562	0.237992	1386	1232	1714	2179
NM_194283	DNAJC21	-0.0384633	0.32775	792	683	971	1344
NM_006118	HAX1	-0.0383531	0	878	762	1504	1408
NM_023016	SOWAHC	-0.0378679	0.794855	445	368	428	852
NM_001195087	GGACT	-0.0376698	0.0103009	151	110	108	146
NM_023071	SPATS2	-0.0375008	0.557617	1173	1035	1352	2157
NM_020825	CRAMP1L	-0.037222	0.0661732	836	724	859	1002
NM_032747	USMG5	-0.0370955	0	335	270	634	588
NM_015395	TECPR1	-0.0369912	0	729	626	1289	1390
NM_014171	CRIPT	-0.0365908	0	400	328	518	595
NM_005751	AKAP9	-0.0365751	0.203396	1762	1585	2059	2540
NM_000320	QDPR	-0.036401	-0.00268158	744	640	1630	1497
NM_007054	KIF3A	-0.0362131	0	133	95	264	299
NM_018477	ACTR10	-0.0355357	0.17514	678	580	1751	2131
NM_001001418	TBC1D3C	-0.0350316	0.290051	146	106	148	231
NM_030937	CCNL2	-0.0348403	0.180897	1650	1482	2202	2669
NM_002350	LYN	-0.0347616	0.479881	223	172	312	514
NM_017514	PLXNA3	-0.0344925	0.727254	2184	1984	4999	8625
NM_014716	ACAP1	-0.0341907	0	116	81	87	94
NM_000782	CYP24A1	-0.0333269	0	56	33	25	13
NM_033393	FHDC1	-0.0333179	0.304548	44	24	19	44
NM_012455	PSD4	-0.0332671	0.179565	520	437	499	649
NM_001285439	RICTOR	-0.0328541	0.0626209	878	765	1354	1542
NM_025015	HSPA12A	-0.0321036	0.168584	1144	1012	2161	2599
NM_016353	ZDHHC2	-0.0319754	0.393627	1262	1122	1312	1874
NM_001040182	CLDND1	-0.0313383	0.412355	1181	1047	942	1383
NM_145294	WDR90	-0.0309842	0.3139	267	211	208	318
NM_183241	C9orf142	-0.0309842	0	267	211	312	275
NM_007124	UTRN	-0.030738	0.242893	3589	3322	7699	9442
NM_198175	NME1	-0.0304489	0	2547	2333	3716	3896
NM_016640	MRPS30	-0.030273	0	575	488	674	682
NM_145251	STYX	-0.0299935	0.00651754	488	409	726	821
NM_001201338	SAFB	-0.0299398	0.0987308	565	479	605	736
NM_001271918	SEC11A	-0.0294861	0.0287732	985	866	1104	1240
NM_002730	PRKACA	-0.0294015	0.0857469	1849	1675	2647	2989
NM_001177479	HDX	-0.0291221	0	112	78	116	98
NM_001256267	MYPN	-0.0290592	0.522422	603	514	630	1018
NM_001144000	AGAP5	-0.0288266	0.310963	70	44	58	105
NM_033107	GTPBP10	-0.0286977	0.0381535	270	214	412	494
NM_001002857	ANXA2	-0.0285924	0.139297	14766	14085	27335	30694
NM_000801	FKBP1A	-0.0284723	0.405554	4437	4137	9144	12506
NM_004286	GTPBP1	-0.0278202	0	1725	1560	1963	1896
NM_001101426	ISPD	-0.0276301	0.344871	75	48	79	139
NM_006015	ARID1A	-0.0275906	0	3424	3172	3396	3473
NM_173542	PLBD2	-0.026717	0.361951	883	773	2909	3957
NM_153360	APCDD1L	-0.0260946	1.00071	2412	2212	6576	13626
NM_032765	TRIM52	-0.0260902	0	216	167	200	176
NM_014720	SLK	-0.0255945	0.224902	1020	901	1497	1896
NM_003211	TDG	-0.0254626	0	310	250	227	214
NM_006325	RAN	-0.025433	0	4674	4373	6364	6340
NM_004183	BEST1	-0.0251269	0.474154	165	123	424	680
NM_001015051	RUNX2	-0.0235909	0	166	124	505	508
NM_001268284	LRRC8E	-0.0235514	0.309762	743	645	982	1342
NM_052901	SLC25A25	-0.0234833	-0.00240084	880	772	693	608
NM_001040020	FAM3C	-0.0230493	0.326301	1297	1162	1518	2059
NM_003170	SUPT6H	-0.0229174	0.288971	2072	1894	4132	5298
NM_022140	EPB41L4A	-0.0223166	0	53	31	23	33
NM_017738	CNTLN	-0.0221402	0.00206099	228	178	277	335
NM_003681	PDXK	-0.0219007	0.0522612	6372	6019	6653	7177
NM_024029	YIPF2	-0.0215968	0.0202704	1419	1278	1720	1885
NM_031218	ZNF93	-0.0208984	0	109	76	79	87
NM_024578	OCEL1	-0.0205912	0	168	126	252	266
NM_130464	NPIPB3	-0.0205528	0.113283	544	463	526	652
NM_025164	SIK3	-0.018297	0.364021	749	653	1739	2408
NM_025190	ANKRD36B	-0.018158	0	276	221	339	366
NM_006977	ZBTB25	-0.018036	0.262819	110	77	154	235
NM_001281723	BTD	-0.0178996	0.118406	416	347	697	852
NM_001007189	IGIP	-0.0177446	0.250416	314	255	589	795
NM_001336	CTSZ	-0.0171217	0.698087	6070	5747	10047	16785
NM_017592	MED29	-0.0169654	0	1045	930	1770	1760
NM_001277444	NBPF9	-0.0168774	0.135958	905	799	1335	1599
NM_006029	PNMA1	-0.0167496	0.342822	1372	1238	1868	2543
NM_024011	CDK11A	-0.0159223	0.263002	210	163	177	266
NM_001251	CD68	-0.0154034	0.262206	3830	3590	9144	11331
NM_006331	EMG1	-0.0152773	0	1080	964	1004	996
NM_001204103	PPT2	-0.0152529	0	469	396	356	392
NM_023937	MRPL34	-0.0151726	0	481	407	626	680
NM_001271977	STK25	-0.0149579	0.100451	3098	2887	5840	6529
NM_002668	PLP2	-0.0149441	0.416502	3124	2912	4382	6124
NM_006166	NFYB	-0.0148583	0.203657	195	150	106	163
NM_052925	LENG8	-0.0147837	0	1367	1235	2785	2898
NM_001291459	LOC101060376	-0.0138553	0.309556	144	106	143	227
NM_001123391	TBC1D3	-0.0138553	0.309556	144	106	143	227
NM_014078	MRPL13	-0.0132543	0	537	459	734	675
NM_001008224	UACA	-0.0129032	0.192456	2500	2317	6185	7357
NM_182614	TMEM255B	-0.0128837	0	34	17	141	172
NM_006516	SLC2A1	-0.0123224	2.0504	6356	6044	1329	5907
NM_006324	CFDP1	-0.0120859	0	982	874	1042	1046
NM_025179	PLXNA2	-0.0119148	0.409422	3653	3428	5203	7209
NM_182491	ZFAND2A	-0.0119049	0.433595	505	430	553	848
NM_003169	SUPT5H	-0.011887	0.107772	2766	2574	4255	4815
NM_005629	SLC6A8	-0.0117996	0.766374	1157	1039	1462	2682
NM_005320	HIST1H1D	-0.0110373	0	2306	2134	162	133
NM_138572	TAF8	-0.0109408	0	448	378	566	579
NM_001194995	C12orf65	-0.0108512	0	380	316	264	309
NM_001160094	ACOT13	-0.0108026	0.102471	307	250	705	852
NM_001162501	TNRC6B	-0.0103894	0.166705	1842	1691	3768	4453
NM_020233	ADPRM	-0.0103879	0.26452	139	102	185	277
NM_005938	FOXO4	-0.0102548	0.381526	308	251	343	525

## Sheet: Down.Intersect
RefSeq ID	Gene Symbol	SR GFOLD	SEN GFOLD	SR_untreated	SR_treated	SEN_untreated	SEN_treated
NM_015204	THSD7A	-1.70332	-0.110946	1160	307	528	420
NM_001031737	CCDC78	-1.61041	-0.0337095	118	23	94	63
NM_139245	PPM1L	-1.18738	-0.262377	52	8	27	7
NM_005382	NEFM	-0.775425	-1.34995	998	514	774	257
NM_031854	KRTAP4-12	-0.756605	-1.31621	22	3	250	74
NM_003627	SLC43A1	-0.657074	-0.0299609	277	138	260	205
NM_001034996	RPL14	-0.515055	-0.243041	5675	3782	5966	4819
NM_005022	PFN1	-0.441334	-0.205144	14361	10263	17619	14893
NM_001185181	PFDN6	-0.396058	-0.0546557	570	371	609	510
NM_000678	ADRA1D	-0.385877	-0.764695	88	44	129	52
NM_007138	ZNF90	-0.343427	-0.0319142	73	36	52	30
NM_000997	RPL37	-0.336073	-0.22252	1969	1439	3099	2495
NM_018010	IFT57	-0.32697	-0.059456	517	351	790	671
NM_001099410	GPRASP1	-0.295756	-0.0106589	80	42	119	85
NM_000996	RPL35A	-0.282579	-0.215169	4509	3518	7584	6279
NM_005584	MAB21L1	-0.26958	-0.201487	92	51	81	46
NM_001282379	TRIM46	-0.260651	-0.47067	46	21	58	24
NM_032309	CHCHD5	-0.257383	-0.0536813	261	174	391	316
NM_004509	SP110	-0.253823	-0.050365	287	194	507	420
NM_001014764	EMC6	-0.239182	-0.0716387	611	448	643	534
NM_001002031	ATP5G2	-0.232791	-0.270076	964	732	1583	1201
NM_206886	CCDC18	-0.229396	-0.374577	198	130	212	126
NM_001142283	RPS24	-0.203157	-0.0257824	5204	4309	8269	7830
NM_001256511	SSBP1	-0.192147	-0.382515	740	569	1225	847
NM_021968	HIST1H4J	-0.191665	-0.138898	6755	5672	2795	2379
NM_020246	SLC12A9	-0.189337	-0.0795905	597	453	886	747
NM_001134420	CDC7	-0.187534	-0.0865387	344	249	125	85
NM_003541	HIST1H4K	-0.166387	-0.322667	4247	3590	1899	1399
NM_022163	MRPL46	-0.163681	-0.156641	422	317	530	408
NM_001130172	MYB	-0.158929	-1.06606	52	27	52	9
NM_206898	MRAP	-0.149027	-0.238972	223	158	218	144
NM_003539	HIST1H4D	-0.148721	-0.560871	2934	2484	1420	871
NM_001030311	CERKL	-0.148142	-0.257663	134	88	218	142
NM_207422	FLJ44635	-0.14709	-0.0292621	2101	1760	3284	3035
NM_001002913	PTRH1	-0.144729	-0.106761	153	103	418	327
NM_001177413	RPS27A	-0.137505	-0.0603698	1194	982	1718	1518
NM_001985	ETFB	-0.132833	-0.121606	1106	909	2897	2499
NM_003543	HIST1H4H	-0.1244	-0.0711916	4545	3964	2138	1891
NM_001284259	KIF20B	-0.124025	-0.648952	535	422	370	192
NM_145312	ZNF485	-0.122003	-0.591324	85	52	135	63
NM_016399	TRIAP1	-0.106755	-0.0529958	633	512	717	608
NM_001039842	OXLD1	-0.106188	-0.0392791	119	79	289	229
NM_003545	HIST1H4E	-0.105109	-0.289599	5423	4815	3806	2941
NM_000988	RPL27	-0.0951321	-0.49218	4768	4250	10109	6931
NM_182687	PKMYT1	-0.0950237	-0.256188	612	498	310	211
NM_139241	FGD4	-0.0895093	-0.77464	390	307	218	96
NM_032377	ELOF1	-0.0887664	-0.16146	834	696	813	643
NM_004817	TJP2	-0.0881633	-0.40314	1419	1219	2200	1540
NM_001042399	CEP83	-0.0850328	-0.022712	203	149	181	137
NM_016426	GTSE1	-0.0845381	-0.453574	835	699	505	312
NM_004553	NDUFS6	-0.0801284	-0.0793648	1026	872	1628	1416
NM_003168	SUPT4H1	-0.0726533	-0.10408	703	587	1096	919
NM_000973	RPL8	-0.0679098	-0.295093	12728	11787	23178	18462
NM_000998	RPL37A	-0.0676	-0.159778	3030	2719	6538	5610
NM_003656	CAMK1	-0.0669355	-0.41279	456	370	890	591
NM_000683	ADRA2C	-0.0665726	-0.0213558	718	603	254	201
NM_002334	LRP4	-0.0644642	-0.0370895	266	205	776	669
NM_018365	MNS1	-0.0644316	-0.345002	69	42	81	41
NM_020947	TLDC1	-0.0643887	-0.0389753	2399	2141	3679	3388
NM_000381	MID1	-0.0605877	-0.0284906	346	275	370	303
NM_005716	GIPC1	-0.0591822	-0.226557	3105	2805	4625	3756
NM_145109	MAP2K3	-0.0588953	-0.330971	6305	5802	3716	2787
NM_016400	HYPK	-0.0557614	-0.0687683	465	381	747	628
NM_024420	PLA2G4A	-0.0545473	-0.241427	415	337	547	397
NM_024066	ERI3	-0.0542606	-0.0431655	983	849	1497	1331
NM_006607	PTTG2	-0.0538659	-0.811215	155	112	133	52
NM_015272	RPGRIP1L	-0.053408	-0.0551903	200	150	578	482
NM_057175	NAA15	-0.0486398	-0.093372	1658	1475	2082	1811
NM_001258313	PDE1A	-0.0478532	-1.58032	106	72	505	135
NM_021974	POLR2F	-0.0449192	-0.266886	1206	1060	1655	1261
NM_001270470	SOCS2	-0.0446371	-0.0698525	306	243	370	294
NM_004373	COX6A1	-0.0440436	-0.0217929	1241	1093	2427	2233
NM_001171868	TMEM200B	-0.0430057	-0.425517	451	372	593	379
NM_005381	NCL	-0.0420361	-0.232479	5738	5332	5989	4874
NM_001177801	RANGRF	-0.0411469	-0.0231374	577	486	655	564
NM_182734	PLCB1	-0.0374308	-0.0264213	259	203	726	628
NM_014412	CACYBP	-0.0366544	-0.0499442	815	705	742	632
NM_001636	SLC25A6	-0.0345505	-0.19708	8684	8180	15057	12772
NM_018159	NUDT11	-0.0341279	-0.34221	194	147	158	92
NM_001112706	SCIN	-0.0323623	-0.244048	460	383	4276	3423
NM_004814	SNRNP40	-0.0305243	-0.225426	574	487	584	431
NM_003540	HIST1H4F	-0.0276733	-0.294522	1363	1220	89	48
NM_000992	RPL29	-0.0251125	-0.212923	6120	5763	8893	7397
NM_016022	APH1A	-0.0215371	-0.0616634	2010	1837	2853	2566
NM_030576	LIMD2	-0.0180302	-0.106127	363	299	688	560
NM_000999	RPL38	-0.0169685	-0.0347251	2374	2190	3583	3307
NM_001022	RPS19	-0.0156552	-0.140045	3653	3419	3666	3144
NM_000978	RPL23	-0.0145179	-0.218188	1700	1551	2822	2272
NM_152326	ANKRD9	-0.014193	-0.213388	237	187	318	224
NM_145249	IFI27L1	-0.0131542	-0.228005	396	330	1029	787
NM_018668	VPS33B	-0.0116035	-0.125988	796	700	980	804
NM_001278656	SNRPD3	-0.0112083	-0.0333852	1568	1429	2107	1913

## Sheet: SEN_treated.Down.Only
RefSeq ID	Gene Symbol	SR GFOLD	SEN GFOLD	SR_untreated	SR_treated	SEN_untreated	SEN_treated
NM_138356	SHF	1.27545	-2.02661	243	699	524	100
NM_198392	TCF21	1.21767	-1.91119	17	73	69	6
NM_130386	COLEC12	0	-1.75787	38	28	164	31
NM_001199214	STMN2	0.543541	-1.6242	5	26	946	261
NM_000222	KIT	0.302512	-1.5483	34	68	77	13
NM_175060	CLEC14A	0.0220768	-1.46129	125	167	370	104
NM_005480	TROAP	0	-1.45918	408	454	291	79
NM_001282382	PTTG1	0.272221	-1.35461	389	548	595	192
NM_016557	ACKR4	0	-1.33136	35	38	235	68
NM_019013	FAM64A	0.163351	-1.32097	173	244	245	72
NM_016249	MAGEC2	0	-1.30687	2	6	87	20
NM_001255	CDC20	0.107392	-1.30577	886	1061	786	270
NM_005733	KIF20A	0.0968293	-1.27508	1309	1528	1258	458
NM_198148	CPXM2	0.0731861	-1.2713	73	109	237	72
NM_181724	TMEM119	0	-1.22003	65	56	435	150
NM_001999	FBN2	0	-1.21964	2156	2154	2350	922
NM_000916	OXTR	0.0727541	-1.19741	13965	15094	10394	4346
NM_001080471	PEAR1	0.206835	-1.16189	1926	2387	510	187
NM_001264573	KIF18B	0.141305	-1.15529	719	891	520	192
NM_001012271	BIRC5	0.00137538	-1.14772	1350	1475	1637	664
NM_001135690	PENK	0.597653	-1.14687	4042	6409	3625	1525
NM_002466	MYBL2	0.479503	-1.14613	958	1471	327	115
NM_003306	TRPC4	0.29523	-1.13326	948	1285	1004	399
NM_002800	PSMB9	0	-1.12164	91	124	171	55
NM_013381	TRHDE	0	-1.11362	321	324	152	48
NM_002497	NEK2	0	-1.10872	170	185	195	65
NM_018131	CEP55	0	-1.07988	953	966	734	296
NM_018685	ANLN	0.148311	-1.05884	3260	3819	3309	1477
NM_005602	CLDN11	0.0739706	-1.05128	4182	4626	2909	1299
NM_001099645	RPL22L1	0	-1.04887	699	675	759	314
NM_004336	BUB1	0.0730769	-1.0463	926	1081	911	383
NM_002160	TNC	0.257948	-1.03271	3327	4199	13501	6370
NM_012112	TPX2	0.412185	-1.01657	1714	2454	2354	1068
NM_001049	SSTR1	0	-1.01572	1568	1598	2042	921
NM_000557	GDF5	0	-1.00242	8	13	177	63
NM_005030	PLK1	0.389154	-0.99956	957	1382	1177	521
NM_001206999	CIT	0.259966	-0.992829	1141	1497	1739	791
NM_005192	CDKN3	0.0298455	-0.992741	275	339	331	131
NM_002417	MKI67	0	-0.987805	5342	5358	3858	1821
NM_130385	MRVI1	0.0469667	-0.98614	657	768	3103	1455
NM_001146015	DLGAP5	0	-0.981255	520	543	603	257
NM_001211	BUB1B	0.026905	-0.979666	602	698	514	216
NM_003981	PRC1	0.0330521	-0.977874	2695	2934	2502	1170
NM_018136	ASPM	0	-0.977323	1399	1311	1318	597
NM_001166237	GSDMD	0	-0.972577	343	350	412	170
NM_016343	CENPF	0	-0.971128	1916	1987	2882	1362
NM_178229	IQGAP3	0.132922	-0.962804	1625	1927	1994	933
NM_001142651	NEURL1B	0.0188018	-0.959121	115	155	116	39
NM_001012507	CENPW	0.380732	-0.955748	141	235	237	92
NM_031966	CCNB1	0.243569	-0.933945	1156	1499	1849	880
NM_001166691	TTK	0.150684	-0.922697	255	343	335	140
NM_031299	CDCA3	0.190049	-0.91018	344	463	445	194
NM_024053	CENPM	0.547331	-0.905207	230	407	329	139
NM_001105207	LAMA4	0.132065	-0.904232	1519	1805	7836	4002
NM_030952	NUAK2	0.142559	-0.90348	477	607	443	194
NM_017805	RASIP1	0.290647	-0.90344	334	482	863	401
NM_001289130	TUBB4A	1.77001	-0.897851	13	89	116	41
NM_018836	AJAP1	0	-0.896648	754	729	873	408
NM_001099781	GGT5	0.153225	-0.895326	21	43	81	26
NM_001256875	CDCA8	0	-0.888802	849	826	645	296
NM_144508	CASC5	0.154719	-0.864533	529	674	670	314
NM_202002	FOXM1	0.256833	-0.862056	2104	2690	2175	1098
NM_022346	NCAPG	0.125617	-0.86044	696	855	846	405
NM_006486	FBLN1	0	-0.854606	376	396	524	242
NM_145697	NUF2	0.191364	-0.838425	215	302	254	109
NM_182513	SPC24	0.623436	-0.834404	97	199	235	100
NM_006158	NEFL	0	-0.820731	106	99	247	107
NM_006101	NDC80	0	-0.816813	412	393	320	144
NM_000877	IL1R1	0	-0.807305	1086	1147	2976	1582
NM_005175	ATP5G1	0	-0.801378	303	337	796	396
NM_001237	CCNA2	0.280075	-0.795632	898	1208	778	388
NM_019885	CYP26B1	0	-0.787934	115	138	501	242
NM_018304	PRR11	0	-0.783918	1439	1460	1633	860
NM_022909	CENPH	0	-0.779765	104	140	189	81
NM_138712	PPARG	0	-0.779705	277	283	185	79
NM_015894	STMN3	0	-0.77464	121	89	218	96
NM_001258289	SELENBP1	0.185679	-0.77309	36	66	204	89
NM_032048	EMILIN2	0	-0.770436	940	947	1813	969
NM_001114120	DEPDC1	0	-0.76762	200	233	279	128
NM_001146686	GMNC	0	-0.762407	3	11	173	74
NM_001067	TOP2A	0.00287036	-0.759413	2346	2513	2562	1401
NM_001160354	LY6K	0	-0.757953	755	802	539	268
NM_001243142	NUSAP1	0	-0.755985	794	883	661	335
NM_018410	HJURP	0.22074	-0.755505	757	987	562	281
NM_198129	LAMA3	0	-0.75387	46	51	890	462
NM_018518	MCM10	0.508199	-0.749048	474	772	193	85
NM_004155	SERPINB9	0.242234	-0.735395	217	315	258	120
NM_006461	SPAG5	0.193936	-0.735381	1406	1748	1310	706
NM_001243539	IL15RA	0	-0.733853	164	177	96	37
NM_001171251	C17orf53	0	-0.730127	276	253	302	144
NM_199420	POLQ	0	-0.729	358	388	337	163
NM_015441	OLFML2B	0.0548207	-0.725223	299	372	772	405
NM_003509	HIST1H2AI	0	-0.720827	1571	1475	828	438
NM_001281932	NCAPG2	0.036688	-0.720624	1148	1294	1323	721
NM_000059	BRCA2	0	-0.717255	438	377	316	153
NM_207327	CDPF1	0	-0.716865	98	123	279	133
NM_080668	CDCA5	0.104916	-0.71582	803	965	753	397
NM_001048201	UHRF1	0.1523	-0.705674	1218	1481	547	283
NM_174942	GAS2L3	0.38314	-0.70313	136	228	191	87
NM_002522	NPTX1	0	-0.702053	210	203	512	264
NM_030919	FAM83D	0.119122	-0.700236	450	566	545	283
NM_000693	ALDH1A3	0.162058	-0.692091	502	645	4477	2617
NM_001034	RRM2	0	-0.689231	999	967	460	237
NM_020949	SLC7A14	0	-0.68488	21	18	198	92
NM_005322	HIST1H1B	0.0711236	-0.682571	7478	8154	3354	1956
NM_020404	CD248	0.019793	-0.681333	5111	5422	9229	5532
NM_001813	CENPE	0	-0.677744	558	593	665	357
NM_178496	MB21D2	0.0334517	-0.66117	506	596	632	342
NM_001284526	AURKB	0	-0.65949	776	825	501	266
NM_001032291	PSRC1	0.776728	-0.659239	138	300	304	153
NM_001258390	LAYN	0.181157	-0.657303	629	807	2171	1268
NM_006342	TACC3	0.247825	-0.655749	815	1078	821	455
NM_020675	SPC25	0.490369	-0.651952	87	166	133	59
NM_054110	GALNT15	0.355842	-0.650225	79	140	749	414
NM_024745	SHCBP1	0.047888	-0.642645	929	1066	782	436
NM_032704	TUBA1C	0.385612	-0.641003	15529	20794	21822	13643
NM_006082	TUBA1B	0.492153	-0.637886	24029	34465	32484	20447
NM_020439	CAMK1G	0	-0.633896	11	15	148	68
NM_006206	PDGFRA	0.152121	-0.633434	3877	4533	5085	3109
NM_015180	SYNE2	0	-0.629463	329	317	447	240
NM_001042517	DIAPH3	0.0330944	-0.628948	1363	1521	1050	603
NM_003102	SOD3	0	-0.624294	149	179	297	153
NM_004237	TRIP13	0	-0.621634	820	884	950	545
NM_001011	RPS7	0.534173	-0.620845	972	1548	2452	1477
NM_003095	SNRPF	0	-0.619073	159	129	277	142
NM_001114734	PABPC4L	0	-0.617039	117	101	235	118
NM_203349	SHC4	0	-0.610966	1	7	81	33
NM_174858	AK5	0.345209	-0.60788	837	1181	4461	2767
NM_001005464	HIST2H3A	0.796941	-0.606473	3293	6017	2466	1501
NM_021059	HIST2H3C	0.796941	-0.606473	3293	6017	2466	1501
NM_004368	CNN2	0.108913	-0.606071	2892	3309	5484	3425
NM_182574	MAMSTR	0	-0.605324	82	112	129	59
NM_020890	KIAA1524	0.150225	-0.60516	297	394	403	218
NM_020242	KIF15	0.432971	-0.604871	131	228	179	87
NM_181801	UBE2C	-0.00348999	-0.60254	500	428	439	240
NM_198282	TMEM173	0	-0.601157	939	947	1069	627
NM_001099293	KIF4B	0	-0.596944	343	362	354	190
NM_012291	ESPL1	0	-0.590842	690	640	424	233
NM_006845	KIF2C	0.221294	-0.58606	734	959	913	536
NM_002005	FES	0	-0.584982	370	399	636	364
NM_005804	DDX39A	0.225923	-0.584598	1537	1946	2019	1238
NM_001080433	CCDC85A	0.504626	-0.575534	335	558	603	346
NM_001166698	FAM13C	0	-0.572259	10	11	79	33
NM_004701	CCNB2	0.203719	-0.568209	355	481	489	277
NM_002615	SERPINF1	0.340224	-0.564345	229	353	1210	734
NM_001281710	NCAPH	0	-0.561695	679	692	599	347
NM_014862	ARNT2	0	-0.561583	594	583	482	274
NM_003511	HIST1H2AL	0	-0.560864	2557	2601	1098	664
NM_152540	SCFD2	0.175658	-0.560437	1264	1559	3440	2189
NM_018248	NEIL3	0	-0.558414	151	169	102	46
NM_001287582	CDC25C	0	-0.557238	54	69	139	67
NM_005101	ISG15	0	-0.556694	166	189	474	270
NM_001270707	NRM	0	-0.554196	264	309	470	268
NM_001126104	RACGAP1	0	-0.551966	1187	1254	1237	758
NM_005573	LMNB1	0.0229717	-0.551782	816	927	283	153
NM_001290020	ARMC4	0	-0.551439	13	26	225	118
NM_017998	C9orf40	0.165913	-0.551109	195	272	314	172
NM_152446	CEP128	0	-0.548173	225	198	256	137
NM_001286615	ANO4	0.0928752	-0.546346	112	159	179	91
NM_001018	RPS15	0.383618	-0.54507	1636	2301	4648	3017
NM_003537	HIST1H3B	0.114226	-0.540368	6097	6875	2897	1859
NM_005563	STMN1	0.0958607	-0.539906	2797	3175	3413	2203
NM_138555	KIF23	0.0545999	-0.53965	1094	1251	1013	619
NM_004900	APOBEC3B	0	-0.53963	249	236	297	163
NM_001123375	HIST2H3D	0.28103	-0.539513	659	902	266	144
NM_173505	ANKRD29	0	-0.539319	0	4	416	237
NM_144569	SPOCD1	0.103906	-0.539065	830	995	3261	2103
NM_002106	H2AFZ	0.282738	-0.534246	1961	2558	2263	1445
NM_152663	RALGPS2	0	-0.533835	707	794	1385	865
NM_002266	KPNA2	0.314832	-0.533819	1865	2491	2932	1891
NM_021177	LSM2	0.263023	-0.533435	225	330	435	250
NM_017669	ERCC6L	0	-0.53209	335	284	179	92
NM_004650	PNPLA4	0	-0.531069	120	148	258	140
NM_032997	ZWINT	0.467402	-0.530102	607	947	819	497
NM_006435	IFITM2	0.584424	-0.529503	1733	2790	2548	1640
NM_024817	THSD4	0.0195785	-0.52877	790	897	1707	1081
NM_014736	KIAA0101	0	-0.528152	311	261	264	144
NM_014783	ARHGAP11A	0	-0.52548	1030	1081	1142	710
NM_006088	TUBB4B	0.303173	-0.523999	12969	16445	15350	10364
NM_003531	HIST1H3C	0.0803149	-0.523836	4759	5271	2009	1286
NM_012310	KIF4A	0	-0.52112	277	322	266	146
NM_021029	RPL36A	0.131829	-0.520618	69	108	166	85
NM_021062	HIST1H2BB	0.253115	-0.519573	874	1156	545	323
NM_001270622	SLC16A7	0	-0.518252	787	798	742	451
NM_021034	IFITM3	0.362671	-0.516609	4256	5736	5401	3591
NM_003536	HIST1H3H	0.159267	-0.513764	1688	2035	915	566
NM_016201	AMOTL2	0.262784	-0.512467	7839	9743	6636	4447
NM_022835	PLEKHG2	0.458088	-0.506559	431	683	1470	939
NM_014501	UBE2S	0.366833	-0.504565	597	871	761	468
NM_004099	STOM	0.0157231	-0.504171	4540	4816	6430	4331
NM_001103161	SH2D5	0.0849812	-0.504136	729	869	738	453
NM_001100876	PHYHD1	0.48159	-0.504116	39	85	239	131
NM_001032283	TMPO	0.218094	-0.503106	619	815	539	323
NM_006191	PA2G4	0.348888	-0.501614	1583	2177	2375	1555
NM_001282447	ADAM33	0	-0.501552	201	193	520	311
NM_001166292	PTCH2	1.38942	-0.501437	1767	4937	3298	2185
NM_014865	NCAPD2	0.331526	-0.501066	1673	2269	2612	1717
NM_001128636	ELFN1	0	-0.500201	178	186	651	397
NM_001278206	SLC43A3	0	-0.497376	1549	1671	630	384
NM_001733	C1R	0	-0.49675	739	693	613	373
NM_001291285	FAT4	0.10273	-0.496713	1098	1297	1512	974
NM_001042474	ZNF565	0.0238408	-0.49458	75	108	173	91
NM_002546	TNFRSF11B	0.0114	-0.493888	5506	5798	1795	1168
NM_002915	RFC3	0	-0.49128	403	440	308	176
NM_001282848	RGN	0.391533	-0.488807	31	67	195	105
NM_015895	GMNN	0	-0.488634	411	471	254	142
NM_001142556	HMMR	0	-0.487925	253	288	312	179
NM_001122819	KIF17	0	-0.486169	264	249	233	129
NM_001039535	SKA1	0	-0.485823	319	316	225	124
NM_018492	PBK	0	-0.484463	516	519	401	237
NM_001290212	TSPAN10	0	-0.483513	7	9	162	85
NM_012415	RAD54B	0	-0.481795	116	115	119	59
NM_001066	TNFRSF1B	0	-0.481697	237	265	351	205
NM_000906	NPR1	0	-0.480717	47	68	62	26
NM_001025070	RPS14	0.866797	-0.475505	1170	2319	4280	2911
NM_001256269	KIF22	0.151262	-0.475282	963	1183	986	630
NM_003525	HIST1H2BI	0.360833	-0.473853	1494	2076	784	494
NM_006993	NPM3	0.25762	-0.472822	270	388	730	458
NM_152559	WBSCR27	0.15031	-0.471928	62	100	164	87
NM_012393	PFAS	0.355738	-0.468431	716	1026	1198	778
NM_001134673	NFIA	0	-0.468385	806	762	753	475
NM_000713	BLVRB	0	-0.468295	1026	1069	1628	1074
NM_003641	IFITM1	0.183032	-0.468108	294	399	277	159
NM_001258013	FDXR	0.0966443	-0.468056	119	168	430	259
NM_030928	CDT1	0	-0.46754	740	794	297	172
NM_024512	LRRC2	0.188562	-0.46669	288	393	208	115
NM_182965	SPHK1	0.0112837	-0.465149	5455	5745	7699	5351
NM_001809	CENPA	0	-0.464993	91	121	96	46
NM_018352	TMA16	0	-0.464262	383	363	324	190
NM_030797	FAM49A	0	-0.46399	11	23	195	107
NM_001152	SLC25A5	0.252833	-0.461305	2798	3536	4390	3018
NM_033158	HYAL2	0.148548	-0.461263	910	1119	2830	1919
NM_004111	FEN1	0.19281	-0.460088	1865	2292	1339	880
NM_001040709	SYPL2	0	-0.45959	20	19	218	122
NM_198465	NRK	0.269028	-0.458387	98	159	385	231
NM_001007074	RPL32	0.971916	-0.457827	3916	8037	68665	49312
NM_023078	PYCRL	0	-0.457516	192	232	451	275
NM_001013	RPS9	0	-0.457422	1923	1876	2824	1920
NM_052906	ELFN2	0	-0.455864	4	9	87	41
NM_021066	HIST1H2AJ	0	-0.454957	1154	1177	501	309
NM_177965	C8orf37	0.0433729	-0.454671	26	47	92	44
NM_001287005	SUSD3	0	-0.454029	106	139	102	50
NM_002277	KRT31	0.807435	-0.452349	46	120	403	244
NM_177925	H2AFJ	0.178231	-0.451859	1315	1622	2263	1532
NM_000972	RPL7A	0.362723	-0.451726	2918	3971	7740	5431
NM_032737	LMNB2	0	-0.450846	3588	3782	3070	2103
NM_015431	TRIM58	0	-0.45046	462	453	865	558
NM_003713	PPAP2B	0.475163	-0.450112	1703	2546	2327	1579
NM_000899	KITLG	0.239235	-0.449651	1768	2247	3831	2645
NM_001271466	ARMC9	0.0907298	-0.449405	627	757	3232	2220
NM_005983	SKP2	0.071003	-0.449008	390	480	539	336
NM_006733	CENPI	0	-0.447159	231	261	293	172
NM_021128	POLR2L	0.400841	-0.44517	2046	2889	5698	3989
NM_033418	METTL18	0	-0.444694	59	44	83	39
NM_017803	DUS2	0.00250703	-0.440159	384	452	701	449
NM_001001522	TAGLN	0.569341	-0.438777	34290	51712	62715	45611
NM_002875	RAD51	0.0721945	-0.436642	380	469	297	176
NM_001111034	ACP5	0	-0.436491	0	9	146	78
NM_022733	SMAP2	0.0486187	-0.436356	1083	1234	2159	1475
NM_020378	NAT14	0	-0.435155	94	118	462	287
NM_130398	EXO1	0.293679	-0.434529	322	467	171	94
NM_003258	TK1	0.30554	-0.434202	1595	2129	1042	688
NM_002358	MAD2L1	0.354955	-0.432656	166	267	208	118
NM_178169	RASSF3	0.197142	-0.432617	903	1148	2117	1449
NM_001112732	MCF2L	0	-0.43258	279	284	231	133
NM_001142544	CTF1	0	-0.432557	70	72	191	107
NM_138464	C5orf55	0	-0.432475	68	58	94	46
NM_001270399	TUBA1A	0.666772	-0.429917	5700	9409	17311	12504
NM_178012	TUBB2B	0.556923	-0.427856	541	903	1657	1126
NM_017840	MRPL16	0.050365	-0.426941	420	507	1044	693
NM_052844	WDR34	0.478793	-0.425516	276	459	969	641
NM_001786	CDK1	0.0837564	-0.424318	349	437	314	189
NM_001193636	DHRS4L2	0.174439	-0.424169	103	156	308	185
NM_003302	TRIP6	0.180808	-0.423986	1387	1710	2899	2020
NM_001258275	SAMD3	0	-0.423751	22	24	121	63
NM_152515	CKAP2L	0.0481701	-0.42214	621	729	493	311
NM_005533	IFI35	0.166816	-0.421606	231	317	774	506
NM_021052	HIST1H2AE	0	-0.420549	3005	3127	1171	786
NM_000692	ALDH1B1	0.43913	-0.420429	1656	2418	2957	2067
NM_001100425	KIAA0895	0.187482	-0.42015	118	177	135	72
NM_025004	CCDC15	0.0303948	-0.419991	114	155	146	79
NM_001161581	POC1A	0	-0.417995	389	419	464	292
NM_013324	CISH	0.931598	-0.415593	31	95	56	24
NM_015432	PLEKHG4	0.222026	-0.414081	528	704	1414	963
NM_014176	UBE2T	0.181033	-0.413908	255	350	297	179
NM_001278939	ELN	0.497505	-0.412789	2316	3480	641	416
NM_002065	GLUL	0.30685	-0.411743	2045	2708	3789	2686
NM_006079	CITED2	0	-0.409983	4428	4394	7932	5734
NM_001287427	CCND3	0	-0.409616	1606	1704	2564	1797
NM_002852	PTX3	0.51146	-0.407921	8141	11999	2774	1952
NM_000980	RPL18A	0.491648	-0.406283	1354	2065	3525	2503
NM_003407	ZFP36	0.0143416	-0.405797	1190	1319	1102	745
NM_004074	COX8A	0.576986	-0.40498	1081	1764	2993	2116
NM_019051	MRPL50	0	-0.404169	175	209	412	259
NM_138432	SDSL	0	-0.403748	24	37	295	179
NM_001037811	HSD17B10	0.0551577	-0.4033	517	617	1054	712
NM_001353	AKR1C1	0.434513	-0.403028	11991	16663	17729	13053
NM_001299	CNN1	0	-0.40195	1730	1748	1308	895
NM_170746	C11orf31	0	-0.401289	790	782	2248	1577
NM_006397	RNASEH2A	0	-0.400185	807	755	815	543
NM_022917	NOL6	0.185153	-0.399435	1820	2227	2803	1985
NM_001287594	CLIC1	0.306707	-0.398937	6592	8471	17949	13255
NM_012134	LMOD1	0.399313	-0.398384	198	322	1522	1052
NM_024100	WDR18	0.180168	-0.397662	293	397	626	410
NM_001142645	TMEM194B	0	-0.396783	57	73	87	43
NM_015967	PTPN22	0	-0.395776	7	12	206	120
NM_004881	TP53I3	0.49606	-0.395372	387	634	2269	1599
NM_021873	CDC25B	0	-0.395025	1510	1513	1597	1109
NM_007104	RPL10A	0.273179	-0.394982	1480	1938	3232	2307
NM_014550	CARD10	0.00579381	-0.394616	206	257	162	91
NM_001130688	HMGB2	0	-0.394109	1214	1218	657	433
NM_001165967	HES7	2.23575	-0.392801	35	249	225	133
NM_006086	TUBB3	0.194783	-0.392354	1065	1341	8198	6004
NM_019035	PCDH18	0.488716	-0.392194	1973	2962	6738	4915
NM_032015	RNF26	0	-0.388615	1620	1637	2196	1553
NM_003213	TEAD4	0.502083	-0.386861	384	632	233	139
NM_194255	SLC19A1	0	-0.384107	245	206	237	142
NM_033251	RPL13	0.413697	-0.383547	4442	6194	10648	7885
NM_152318	C12orf45	0.311459	-0.383445	79	136	256	155
NM_012281	KCND2	0	-0.383326	265	256	711	475
NM_018689	CEMIP	0.16506	-0.380862	9699	11231	3955	2869
NM_014708	KNTC1	0.0214886	-0.380155	633	729	786	530
NM_001004313	TMEM220	0	-0.379884	111	92	177	102
NM_001166171	NEK6	0.23447	-0.379582	1956	2469	6370	4682
NM_001025	RPS23	0.604165	-0.379217	1525	2500	3660	2652
NM_182919	TICAM1	0.628222	-0.376823	443	786	961	658
NM_001018115	FANCD2	0.160128	-0.375482	317	421	327	205
NM_003520	HIST1H2BN	0.216196	-0.373548	1498	1886	1468	1031
NM_001077399	PNKD	0.648921	-0.37339	83	177	487	318
NM_013442	STOML2	0.143667	-0.373111	1807	2150	4018	2932
NM_007109	TCF19	0.0910717	-0.37083	1654	1905	1316	921
NM_001270550	MDK	0	-0.369644	181	182	599	399
NM_024652	LRRK1	0	-0.368931	600	646	1279	895
NM_001827	CKS2	0	-0.368464	561	593	586	390
NM_019601	SUSD2	0	-0.367986	31	30	79	39
NM_024040	CUEDC2	0.263504	-0.367697	596	811	2075	1486
NM_001102371	FOXRED2	0	-0.366667	767	775	1813	1292
NM_032302	PSMG3	0.301272	-0.366653	315	460	510	336
NM_001167947	TIMM17B	0.324023	-0.36661	239	363	595	397
NM_002764	PRPS1	0.375252	-0.365688	2762	3797	4731	3486
NM_016448	DTL	0.283272	-0.365541	839	1135	518	342
NM_017807	OSGEP	0.262261	-0.363798	263	380	732	497
NM_052943	FAM46B	0.732581	-0.362849	175	360	127	70
NM_001618	PARP1	0.238284	-0.359246	1308	1681	1682	1201
NM_002263	KIFC1	0.10082	-0.35894	1217	1429	643	434
NM_032525	TUBB6	0.420301	-0.358049	17083	23402	33459	25606
NM_001265582	URM1	0.326206	-0.35751	925	1282	2562	1863
NM_000456	SUOX	0.488902	-0.3575	211	362	641	433
NM_178014	TUBB	0.479401	-0.354517	30537	43320	56651	43657
NM_033643	RPL36	0.797672	-0.352744	822	1579	2196	1593
NM_024917	TRMT2B	0	-0.350877	355	346	645	438
NM_001260506	RPS3	0.229931	-0.350861	5032	6168	8541	6445
NM_004523	KIF11	0	-0.350115	794	762	485	322
NM_001136540	APOL1	0.329485	-0.350113	246	374	713	488
NM_139121	YY1AP1	0	-0.349006	1724	1821	3379	2495
NM_001142500	FLYWCH2	0	-0.348743	200	245	497	331
NM_002952	RPS2	0.179739	-0.348172	4327	5142	7042	5303
NM_003707	RUVBL1	0	-0.347924	842	901	1512	1083
NM_001282871	RHD	0	-0.347712	44	54	106	57
NM_178508	C6orf1	0.196016	-0.3472	529	693	1647	1185
NM_001814	CTSC	0.188637	-0.345148	921	1163	607	412
NM_024678	NARS2	0.27101	-0.345076	250	365	403	264
NM_031433	MFRP	0	-0.345042	469	461	1221	867
NM_015645	C1QTNF5	0	-0.345042	469	461	1221	867
NM_012321	LSM4	0	-0.344008	784	878	2179	1590
NM_003548	HIST2H4A	0	-0.343014	8406	8202	2920	2155
NM_001034077	HIST2H4B	0	-0.343014	8406	8202	2920	2155
NM_024804	ZNF669	0	-0.34221	112	100	158	92
NM_001003	RPLP1	0.700128	-0.341747	1964	3408	3157	2338
NM_001798	CDK2	0.299113	-0.341103	1220	1639	1040	734
NM_181719	TMCO4	0.627346	-0.341081	323	586	537	362
NM_205767	C19orf70	0.381189	-0.340672	248	390	923	647
NM_133459	CCBE1	0.248585	-0.339803	2421	3064	4280	3203
NM_001017424	KCNK2	0.0652629	-0.339675	2934	3257	3970	2965
NM_001257335	ATP5A1	0.328341	-0.339405	3012	4000	7262	5506
NM_001512	GSTA4	0	-0.338847	92	90	368	240
NM_014264	PLK4	0	-0.338792	427	469	291	185
NM_002075	GNB3	0	-0.33872	93	96	131	74
NM_031217	KIF18A	-0.00472309	-0.338365	340	281	433	287
NM_013986	EWSR1	0.402426	-0.337947	1983	2806	3094	2296
NM_000956	PTGER2	0	-0.337476	61	44	376	246
NM_005855	RAMP1	0	-0.337065	36	42	156	91
NM_020433	JPH2	0.000213397	-0.336875	508	585	871	610
NM_005224	ARID3A	0	-0.336436	238	287	327	211
NM_020243	TOMM22	0.338276	-0.335405	731	1034	1884	1375
NM_005441	CHAF1B	0.186291	-0.335209	332	447	272	172
NM_016360	TACO1	0	-0.334846	502	506	703	486
NM_001161342	TMEM171	0	-0.334601	222	255	293	187
NM_012458	TIMM13	0	-0.334263	1275	1270	2196	1614
NM_002388	MCM3	0.298691	-0.334244	2355	3087	1622	1177
NM_016113	TRPV2	0.365224	-0.334076	2156	2966	9808	7508
NM_001105198	TMEM177	0.00145822	-0.333983	89	123	179	107
NM_001262	CDKN2C	0.215836	-0.333927	430	579	339	220
NM_024296	CCDC28B	0.230386	-0.333254	79	129	160	94
NM_001130834	LDB2	0	-0.333191	213	180	426	283
NM_018294	CWF19L1	0	-0.330568	280	332	428	285
NM_007018	CNTRL	0.0442668	-0.330245	273	340	443	296
NM_014875	KIF14	0	-0.329866	329	331	381	251
NM_000885	ITGA4	0	-0.329476	964	1052	2258	1667
NM_003530	HIST1H3D	0	-0.328649	2430	2402	1441	1044
NM_001282777	POLR1B	0	-0.327909	478	498	693	481
NM_018946	NANS	0.195564	-0.327251	2987	3623	3030	2264
NM_001127204	HMOX2	0	-0.327171	1467	1465	2356	1745
NM_002496	NDUFS8	0.203172	-0.326352	1361	1705	3783	2848
NM_003527	HIST1H2BO	0	-0.326216	1336	1320	711	495
NM_001199196	ARMC6	0.599653	-0.325757	506	873	1404	1018
NM_016050	MRPL11	0	-0.325159	375	421	534	364
NM_000474	TWIST1	0	-0.325047	312	362	337	220
NM_012241	SIRT5	0.0434317	-0.324543	183	237	489	331
NM_001040152	PEG10	0.139999	-0.324143	1116	1351	616	425
NM_145061	SKA3	0	-0.324102	364	405	277	177
NM_001135054	SIGIRR	-0.00233888	-0.323236	243	194	559	383
NM_004542	NDUFA3	0	-0.322766	261	282	645	447
NM_001006944	RPS6KA4	0.258298	-0.322547	994	1311	1805	1327
NM_001190329	ATP5G3	0.560029	-0.320275	1599	2539	4750	3614
NM_019625	ABCB9	0	-0.319811	161	167	279	179
NM_178120	DLX1	0	-0.319268	58	65	119	67
NM_003514	HIST1H2AM	0	-0.319031	1488	1521	634	440
NM_001130106	HSPBP1	0.0643514	-0.319024	391	479	838	593
NM_014849	SV2A	0	-0.317463	607	629	857	608
NM_025250	TTYH3	0.187771	-0.316321	2562	3105	3136	2364
NM_003599	SUPT3H	0	-0.315601	127	98	281	181
NM_003173	SUV39H1	0.105267	-0.31542	353	448	391	261
NM_018166	EVA1B	0.0436227	-0.315414	593	696	1160	839
NM_000968	RPL4	0.314572	-0.314215	4844	6298	10964	8527
NM_003776	MRPL40	0.312706	-0.313684	214	326	786	556
NM_006209	ENPP2	0.0525499	-0.313231	491	587	1547	1137
NM_001278595	MCM7	0.0248474	-0.313152	3999	4282	2398	1795
NM_024591	CHMP6	0	-0.311944	553	556	925	662
NM_001127229	AURKAIP1	0	-0.310713	1228	1333	2367	1774
NM_024026	MRPL57	0.43795	-0.310705	302	485	890	636
NM_003069	SMARCA1	0.0446224	-0.309794	765	885	1770	1312
NM_001271006	STRA13	0.233464	-0.309491	621	826	955	686
NM_014321	ORC6	0	-0.309325	450	419	354	235
NM_145901	HMGA1	0.313059	-0.309205	11513	14723	23733	18724
NM_012454	TIAM2	0.204921	-0.309101	456	607	1483	1091
NM_001039888	ANKRD34A	0	-0.308192	97	110	366	244
NM_003702	RGS20	0	-0.306953	48	41	173	105
NM_032641	SPSB2	0	-0.302675	97	104	412	279
NM_024036	LRFN4	0	-0.302225	754	825	776	553
NM_001141945	ACTA2	0.280273	-0.302025	3308	4240	4529	3486
NM_004282	BAG2	0.0295226	-0.301937	802	916	1375	1013
NM_032527	ZGPAT	0	-0.300084	420	478	767	547
NM_016074	BOLA1	0	-0.299587	118	115	175	107
NM_002949	MRPL12	0.190857	-0.299333	858	1089	1410	1042
NM_033453	ITPA	0.173496	-0.299228	340	453	994	721
NM_005708	GPC6	0.132896	-0.298051	505	636	1206	885
NM_005773	ZNF256	0	-0.297557	82	111	162	98
NM_152945	RBM45	0	-0.297319	150	133	268	174
NM_170733	BDNF	0	-0.296991	3030	2961	3072	2346
NM_000137	FAH	0.35901	-0.296592	302	460	2019	1519
NM_021913	AXL	0.263951	-0.296062	24844	30431	25272	20136
NM_001286082	TRMT112	0.38418	-0.295443	753	1097	1699	1270
NM_020188	CMC2	0	-0.295429	794	860	796	571
NM_025108	C16orf59	0	-0.295077	127	127	83	44
NM_001003684	UQCR10	0.104147	-0.294597	792	952	1955	1471
NM_001272067	SHISA5	0.120152	-0.294506	2286	2655	4887	3789
NM_031942	CDCA7	0	-0.294109	144	182	25	6
NM_174938	FRMD3	0.14871	-0.2934	654	819	851	614
NM_005045	RELN	0.172483	-0.293122	2490	2989	925	671
NM_000979	RPL18	0.110647	-0.292683	4194	4757	7699	6039
NM_000075	CDK4	0.279058	-0.292605	1626	2130	3438	2643
NM_005956	MTHFD1	0.161234	-0.292271	1020	1258	1957	1475
NM_138777	MRRF	0	-0.291964	213	203	505	351
NM_022840	METTL4	0	-0.291659	151	169	335	224
NM_020754	ARHGAP31	0.325062	-0.291629	2208	2953	4527	3510
NM_003249	THOP1	0.0822454	-0.291582	1244	1441	1965	1482
NM_017867	C4orf27	0	-0.291538	159	196	297	196
NM_001190972	C8orf88	0	-0.29114	147	173	127	74
NM_014212	HOXC11	0.432774	-0.290978	37	79	347	233
NM_002482	NASP	0.349331	-0.290486	578	835	564	396
NM_016391	NOP16	0.0407714	-0.290208	713	826	1179	869
NM_005159	ACTC1	0.522831	-0.289237	1327	2069	807	582
NM_153617	SEMA6D	0.163434	-0.287801	234	320	58	28
NM_004120	GBP2	0	-0.287578	65	70	243	157
NM_016035	COQ4	0.0432605	-0.286655	203	260	1023	750
NM_001416	EIF4A1	0.426485	-0.286556	5254	7364	12022	9547
NM_014508	APOBEC3C	0.443554	-0.286508	317	509	1408	1050
NM_001009	RPS5	0.542406	-0.285996	1682	2634	3764	2915
NM_004564	GATB	0.264118	-0.285586	303	433	853	619
NM_016155	MMP17	0	-0.285467	139	179	591	418
NM_032728	PPAPDC3	0	-0.284978	172	212	728	523
NM_001193452	NUDT16L1	0	-0.284529	306	273	643	458
NM_001198909	ATP6V1F	0.0355741	-0.283434	1068	1207	2660	2041
NM_001541	HSPB2	0.362801	-0.282964	427	635	753	543
NM_001003793	RBMS3	0	-0.281922	1828	1872	2119	1614
NM_000967	RPL3	0.449909	-0.281504	6338	8994	11900	9482
NM_133491	SAT2	0.304151	-0.281022	639	890	1325	989
NM_018154	ASF1B	0	-0.280601	642	675	362	246
NM_001271087	VPS72	0.071222	-0.27987	892	1042	1352	1011
NM_001012	RPS8	0.239728	-0.279627	5557	6843	12336	9848
NM_001001683	MED11	0	-0.279453	181	227	403	277
NM_024065	PDCL3	0	-0.278287	139	139	289	192
NM_003412	ZIC1	0.285719	-0.277866	188	285	437	303
NM_001071	TYMS	0	-0.277796	1940	2079	873	638
NM_022839	MRPS11	0.287734	-0.277442	512	715	1239	924
NM_003754	EIF3F	0.222395	-0.277442	748	977	1239	924
NM_001130862	RAD51AP1	0	-0.277137	195	205	110	63
NM_000478	ALPL	0	-0.276123	53	64	37	15
NM_001243247	NPRL3	0	-0.275416	778	835	1106	821
NM_198433	AURKA	0	-0.274927	563	596	670	482
NM_001086521	C17orf89	0	-0.274487	265	262	697	503
NM_032789	PARP10	0	-0.273748	274	306	559	397
NM_004891	MRPL33	0.0547045	-0.273662	475	570	747	542
NM_015354	NUP188	0.289546	-0.273367	3261	4208	5817	4597
NM_001145160	TPM4	0.18668	-0.273097	26570	30835	63316	51679
NM_014298	QPRT	0	-0.273011	11	26	651	468
NM_182523	CMC1	0.432023	-0.271546	40	84	141	85
NM_001124767	SMIM4	0.122095	-0.271071	132	187	597	427
NM_006187	OAS3	0.013887	-0.27101	144	188	162	100
NM_175065	HIST2H2AB	0.223169	-0.270959	458	617	406	281
NM_014364	GAPDHS	0.244193	-0.270551	37	70	131	78
NM_020731	AHRR	0.121084	-0.270399	687	842	1572	1192
NM_016307	PRRX2	0.103372	-0.269942	482	597	776	566
NM_002402	MEST	0.810883	-0.269031	182	393	195	124
NM_007210	GALNT6	0	-0.268614	368	396	711	516
NM_145040	PRKCDBP	0.0491249	-0.268463	975	1117	2261	1743
NM_005902	SMAD3	0.416768	-0.266525	984	1446	2394	1852
NM_003860	BANF1	0.166749	-0.266183	1226	1505	2250	1737
NM_001114122	CHEK1	0	-0.264881	637	623	462	325
NM_002105	H2AFX	0.42124	-0.264778	946	1397	980	728
NM_001145784	MEF2BNB	0	-0.264617	176	209	458	322
NM_021127	PMAIP1	0.431635	-0.264524	200	332	204	131
NM_012381	ORC3	0.0608483	-0.264518	167	221	501	355
NM_003721	RFXANK	0.315122	-0.263522	606	853	1395	1057
NM_022551	RPS18	0.897257	-0.263291	517	1090	1845	1416
NM_018959	DAZAP1	0.102812	-0.262064	1886	2179	1612	1231
NM_031957	KRTAP1-5	0.144943	-0.260935	328	430	2514	1956
NM_133330	WHSC1	0.0988745	-0.259779	4227	4755	3920	3096
NM_183394	CADPS	0	-0.259566	168	211	1955	1508
NM_001271634	RQCD1	0.162845	-0.258457	1830	2205	2227	1728
NM_002019	FLT1	0	-0.25662	92	113	148	91
NM_012073	CCT5	0.36165	-0.255981	4545	6112	6971	5599
NM_022111	CLSPN	0.135059	-0.255406	892	1088	507	362
NM_015907	LAP3	0.0758435	-0.253162	422	518	1215	921
NM_021020	LZTS1	0	-0.252713	326	335	304	207
NM_001017999	KAZN	0	-0.252369	563	571	578	418
NM_021064	HIST1H2AG	0.517977	-0.252352	1398	2168	665	486
NM_001163735	MYO19	0.183264	-0.251769	1563	1921	1988	1543
NM_016044	FAHD2A	0.0162764	-0.251694	249	307	620	451
NM_001042459	FILIP1L	0	-0.251551	573	558	1695	1307
NM_001270888	SLC25A10	0	-0.251406	265	285	485	346
NM_001199873	B4GALT3	0	-0.251267	1091	1169	1266	963
NM_005003	NDUFAB1	0.0299376	-0.250301	564	658	1017	765
NM_019070	DDX49	0	-0.249355	692	772	1485	1140
NM_024537	CARS2	0.131607	-0.249351	1424	1696	3508	2782
NM_001258430	C20orf27	0	-0.248923	634	646	1543	1187
NM_152426	APOBEC3D	0	-0.248828	66	76	108	63
NM_001098634	RBM47	0	-0.248337	57	45	383	268
NM_014055	IFT81	0	-0.247765	66	82	262	176
NM_001243526	HYI	0.133629	-0.247684	1583	1880	1148	871
NM_173659	RPUSD3	0	-0.247641	493	453	815	606
NM_001010	RPS6	0.220923	-0.247452	9254	11144	18727	15381
NM_021004	DHRS4	0	-0.247075	192	229	337	233
NM_006649	UTP14A	0.343221	-0.247062	273	415	526	379
NM_025152	NUBPL	0.426007	-0.245503	42	87	239	159
NM_001144831	PHB2	0.131729	-0.245351	2884	3352	5103	4100
NM_001244249	APEX1	0	-0.245142	2375	2378	4756	3815
NM_001451	FOXF1	0	-0.244834	91	81	177	113
NM_001013841	STAP2	0.226449	-0.24477	57	98	133	81
NM_001199653	PMF1	0.0137535	-0.244457	412	486	934	702
NM_022445	TPK1	0	-0.24313	39	45	89	50
NM_001193621	PINLYP	0.0705557	-0.24313	38	64	89	50
NM_005879	TRAIP	0.537844	-0.243119	91	178	189	122
NM_002520	NPM1	0.000592898	-0.242525	1772	1914	2387	1878
NM_017838	NHP2	0	-0.241836	480	495	1131	861
NM_001042539	MAZ	0.369622	-0.241649	3022	4128	3492	2784
NM_005590	MRE11A	0.370655	-0.241387	162	264	389	274
NM_153695	ZNF367	0	-0.241326	594	663	241	161
NM_001100624	CENPN	0.168599	-0.241119	1035	1282	1179	900
NM_016381	TREX1	0.00346441	-0.241086	416	487	580	423
NM_001101676	SAMD12	0	-0.239958	390	415	287	196
NM_022783	DEPTOR	0.0870307	-0.23993	42	70	96	55
NM_001127240	BBC3	0	-0.23993	32	48	96	55
NM_001193350	MEF2C	0	-0.239923	261	251	643	473
NM_032043	BRIP1	0.0445594	-0.239081	483	575	275	187
NM_001004106	GRK6	0	-0.23878	788	872	1264	970
NM_005718	ARPC4	0.172932	-0.238084	2515	3019	6199	5029
NM_001253382	RPL15	0.264687	-0.237983	6011	7518	14955	12327
NM_007026	DUSP14	0.124073	-0.237686	3052	3523	6002	4867
NM_001020	RPS16	0.464959	-0.237535	2732	3995	5147	4159
NM_001002032	HN1	0	-0.23748	1313	1374	1776	1386
NM_017827	SARS2	0.675182	-0.236983	168	334	553	403
NM_001286746	BORA	0.0616515	-0.235796	94	134	146	91
NM_004270	MED7	0	-0.235644	123	105	277	189
NM_017915	PARPBP	0	-0.234459	126	128	200	131
NM_002593	PCOLCE	0.0956713	-0.234298	1538	1782	3084	2462
NM_182915	STEAP3	0.257561	-0.233921	849	1128	3350	2682
NM_014285	EXOSC2	0.278247	-0.233834	524	726	1002	762
NM_002486	NCBP1	0.104891	-0.23311	681	826	1680	1312
NM_017907	LAMTOR1	0.334306	-0.232612	1354	1855	3768	3030
NM_153377	LRIG3	0.215968	-0.232243	120	183	225	150
NM_005195	CEBPD	0.418607	-0.232222	62	119	125	76
NM_005968	HNRNPM	0.033713	-0.231411	1954	2151	3130	2505
NM_001006935	TCEAL4	0	-0.231272	1056	1093	1947	1532
NM_000981	RPL19	0.643026	-0.230774	1380	2332	3506	2817
NM_001206602	CHN1	0	-0.230514	416	409	586	431
NM_001018078	FPGS	0.226764	-0.229301	1094	1406	2521	2006
NM_006666	RUVBL2	0.366132	-0.229166	1628	2263	2928	2342
NM_016238	ANAPC7	0.306759	-0.229113	812	1118	1999	1577
NM_000403	GALE	0.11118	-0.229078	637	779	938	713
NM_001256708	ANAPC10	0	-0.228514	130	129	277	190
NM_000671	ADH5	0.523632	-0.22825	1369	2133	3629	2924
NM_004675	DIRAS3	0	-0.227522	7	11	175	113
NM_003141	TRIM21	0.307583	-0.227367	353	513	684	510
NM_001142854	SPATC1L	0	-0.227308	153	172	308	214
NM_017910	TRMT61B	0.247915	-0.227308	149	226	308	214
NM_005471	GNPDA1	0.326142	-0.227131	963	1332	2510	2000
NM_003434	ZNF133	0.24542	-0.226686	244	351	510	372
NM_000285	PEPD	0.416629	-0.226521	1234	1795	2797	2238
NM_002426	MMP12	0.0466202	-0.226449	14	31	98	57
NM_017854	TMEM160	0	-0.226449	51	51	98	57
NM_000884	IMPDH2	0.182014	-0.226265	3398	4069	5087	4142
NM_002982	CCL2	0.149002	-0.225989	98	147	160	102
NM_153634	CPNE8	0	-0.225914	282	275	593	438
NM_001100119	XRCC3	0	-0.225085	538	579	493	359
NM_001165252	KRTAP2-3	0	-0.224891	371	327	1529	1196
NM_023037	FRY	0.104115	-0.224661	263	342	674	503
NM_000156	GAMT	0.0684353	-0.224276	105	148	630	468
NM_003521	HIST1H2BM	0.15845	-0.22376	1063	1306	410	294
NM_001199803	CENPO	0	-0.223582	1199	1251	1458	1139
NM_015343	CTDNEP1	0.361344	-0.223075	854	1217	1593	1250
NM_170707	LMNA	0.239284	-0.222286	22240	26812	49065	41411
NM_000017	ACADS	0	-0.222229	162	205	487	355
NM_018292	QRSL1	0.0259582	-0.222228	174	224	393	281
NM_007209	RPL35	0.0747972	-0.222007	2140	2415	5538	4532
NM_213611	SLC25A3	0.236803	-0.221598	5866	7201	10822	8978
NM_032795	RPUSD4	0.152518	-0.22053	615	775	977	749
NM_012423	RPL13A	0.442626	-0.220056	2671	3849	5987	4915
NM_001271957	SLC39A1	0.443721	-0.219969	1202	1783	2593	2079
NM_016027	LACTB2	0	-0.219658	154	145	354	251
NM_023936	MRPS34	0.0834485	-0.219597	964	1131	1934	1534
NM_013372	GREM1	0.138795	-0.219128	183659	203725	239474	204292
NM_005914	MCM4	0.526981	-0.218891	2312	3545	2685	2157
NM_020297	ABCC9	0.230746	-0.218428	721	949	2161	1723
NM_198566	C5orf34	0	-0.218164	95	117	79	44
NM_012254	SLC27A5	0.0522875	-0.218164	34	58	79	44
NM_001136498	CISD3	0.120311	-0.217965	716	875	1647	1299
NM_004813	PEX16	0	-0.217381	326	378	801	608
NM_176869	PPA2	0.712784	-0.216951	182	368	1079	834
NM_022460	HS1BP3	0.27713	-0.216854	452	632	1986	1580
NM_003088	FSCN1	0.118622	-0.216211	5767	6530	6033	4967
NM_001145199	C12orf75	0	-0.215743	1155	1156	2034	1621
NM_138689	PPP1R14B	0.151154	-0.21567	782	971	1585	1250
NM_080670	SLC35A4	0.0691509	-0.21562	1472	1678	2512	2018
NM_001003800	BICD2	0.330741	-0.21504	2183	2932	5180	4253
NM_007260	LYPLA2	0	-0.213675	345	344	799	608
NM_016095	GINS2	0	-0.213415	380	411	260	179
NM_001281496	PHB	0.048076	-0.212451	1356	1529	2793	2257
NM_001286438	NME4	0.159349	-0.212268	1706	2056	4852	3985
NM_020927	VAT1L	0	-0.21211	69	92	595	444
NM_002512	NME2	0.376924	-0.212085	2409	3329	5715	4713
NM_001080419	UNK	0.659137	-0.212	225	430	672	506
NM_004716	PCSK7	0.403565	-0.211291	2203	3109	4952	4072
NM_003797	EED	0	-0.211156	165	169	193	128
NM_001287821	ZWILCH	0.256794	-0.210557	310	440	497	366
NM_014578	RHOD	0.410347	-0.210314	193	317	670	505
NM_020859	SHROOM3	0.245779	-0.210157	1335	1723	2408	1939
NM_001278639	RANBP1	0.342723	-0.210045	347	517	624	468
NM_003517	HIST2H2AC	0	-0.20995	1375	1382	1545	1222
NM_006808	SEC61B	0.91415	-0.2098	318	701	1125	876
NM_001142761	KNSTRN	0	-0.208973	931	911	853	654
NM_002804	PSMC3	0.222775	-0.208751	1655	2085	4143	3397
NM_025232	REEP4	0.0433583	-0.208722	478	569	616	462
NM_005687	FARSB	0.230796	-0.208398	627	832	1518	1201
NM_006097	MYL9	0.832957	-0.208365	10584	19391	38407	32665
NM_001113226	NTNG1	0	-0.208291	174	191	510	377
NM_002592	PCNA	0.396397	-0.208043	1467	2090	1543	1222
NM_001243313	STK36	0	-0.207031	249	263	761	580
NM_015526	CLIP3	0.0865662	-0.2066	487	596	2493	2015
NM_000272	NPHP1	0	-0.206376	13	6	127	79
NM_001102398	HNRNPR	0	-0.206184	2847	2697	2552	2065
NM_152562	CDCA2	0.360797	-0.205954	336	508	626	471
NM_024098	CCDC86	0.0784626	-0.205884	1184	1371	1310	1031
NM_016644	PRR16	0.181428	-0.205824	413	545	424	309
NM_015136	STAB1	0.688654	-0.204391	210	412	724	551
NM_031157	HNRNPA1	0.176183	-0.204385	1272	1569	2144	1726
NM_007315	STAT1	0.423913	-0.204077	2776	3945	6961	5798
NM_014791	MELK	0.0970626	-0.203985	647	783	593	445
NM_002291	LAMB1	0.0225211	-0.203928	5680	6023	17211	14556
NM_004526	MCM2	0.113337	-0.203719	1864	2170	1389	1098
NM_031918	KLF16	0	-0.203713	652	611	630	475
NM_181501	ITGA1	0	-0.2034	231	253	1165	913
NM_153698	AAED1	0.00941649	-0.202979	185	234	487	360
NM_003594	TTF2	0.07597	-0.202516	631	754	728	555
NM_175039	ST6GALNAC4	0.775159	-0.20243	396	782	1572	1251
NM_005500	SAE1	0.384419	-0.202285	1853	2596	3022	2466
NM_001098515	MRGPRF	0.457773	-0.202205	249	412	638	482
NM_153741	DPM3	0.543936	-0.202137	176	319	745	569
NM_001095	ASIC1	0.649986	-0.201705	35	87	227	155
NM_001291328	FAM228B	0.67208	-0.201605	100	211	618	466
NM_001282936	STIL	0.0234429	-0.200664	517	604	485	359
NM_021065	HIST1H2AD	0	-0.200482	1097	1046	620	468
NM_006427	SIVA1	0.312142	-0.20006	410	591	674	512
NM_138350	THAP3	0.172479	-0.199673	485	629	844	651
NM_016183	MRTO4	0.0274122	-0.199644	718	824	1185	932
NM_032758	PHF5A	0	-0.199201	391	409	528	394
NM_199290	NACA2	0.0413769	-0.199111	1980	2190	3529	2900
NM_024857	ATAD5	0.0228626	-0.198515	230	287	125	78
NM_004787	SLIT2	0.217919	-0.198465	2629	3250	3479	2859
NM_003528	HIST2H2BE	0	-0.198429	2823	2960	2065	1667
NM_000274	OAT	0.0192923	-0.19827	2509	2712	4908	4072
NM_021135	RPS6KA2	0.191237	-0.198047	4011	4813	7445	6236
NM_003068	SNAI2	0.715178	-0.197526	777	1415	3885	3205
NM_033625	RPL34	0.326399	-0.197479	374	548	772	593
NM_001286748	MRPS27	0	-0.197135	1119	1112	1944	1567
NM_017588	WDR5	0.138727	-0.196542	616	769	994	776
NM_003370	VASP	0.469404	-0.196357	1454	2178	3876	3200
NM_001199954	ACTG1	0.145651	-0.195985	124973	139507	229718	199115
NM_001287587	SLC50A1	0	-0.195365	523	583	1190	939
NM_015462	NOL11	0.53203	-0.195182	205	363	416	305
NM_006047	RBM12	0.0610567	-0.195162	2660	2953	2425	1974
NM_001001973	ATP5C1	0	-0.194403	1506	1636	2851	2335
NM_002790	PSMA5	0.234095	-0.193191	1051	1360	1915	1547
NM_005094	SLC27A4	0.0773231	-0.192874	934	1093	2874	2357
NM_052966	FAM129A	0.234735	-0.192601	1922	2428	5659	4730
NM_001001710	FAM166A	0	-0.192436	622	617	684	523
NM_004159	PSMB8	0.169106	-0.191181	420	549	861	669
NM_002128	HMGB1	0	-0.190138	1500	1384	1949	1579
NM_005371	METTL1	0	-0.189902	309	267	422	311
NM_001018067	SERBP1	0	-0.18932	2706	2729	3267	2697
NM_001130823	DNMT1	0.0409873	-0.18906	3614	3923	2566	2102
NM_006347	PPIH	0.391725	-0.188976	84	151	252	176
NM_001197247	BTN3A2	0	-0.188671	373	397	765	591
NM_002514	NOV	0.434668	-0.188337	457	710	216	148
NM_152499	CCDC24	0	-0.188293	36	36	225	155
NM_021224	ZNF462	0.190724	-0.187935	513	671	1410	1128
NM_005481	MED16	0.258298	-0.187928	994	1311	2308	1885
NM_001143679	GSTK1	0.807131	-0.187425	767	1488	3488	2889
NM_003685	KHSRP	0.0792506	-0.18718	1516	1738	1874	1519
NM_145260	OSR1	0	-0.18704	478	533	890	695
NM_001018159	NAE1	0	-0.186796	589	632	1225	974
NM_001069	TUBB2A	0.272387	-0.186735	2069	2675	4157	3462
NM_001568	EIF3E	0	-0.185824	657	725	1458	1170
NM_003091	SNRPB	0.0143157	-0.185806	5364	5663	5415	4543
NM_032160	DSEL	0.0224868	-0.185447	2349	2550	4151	3460
NM_001174118	MEX3D	0.0637362	-0.184999	529	634	855	667
NM_173546	KLHDC8B	0.234086	-0.184674	529	711	1464	1176
NM_003863	DPM2	0.417473	-0.184556	544	826	1377	1103
NM_006963	ZNF22	0	-0.184494	338	397	418	309
NM_001388	DRG2	0.0997021	-0.183715	761	914	1564	1261
NM_001970	EIF5A	0.281675	-0.182837	3606	4616	7495	6346
NM_198827	GPR133	0	-0.182467	129	157	98	59
NM_005946	MT1A	0	-0.182177	13	28	121	76
NM_004298	NUP155	0.159699	-0.182163	879	1091	1433	1152
NM_024757	EHMT1	0	-0.182072	1654	1733	2616	2155
NM_001025204	U2AF1	0	-0.18186	698	642	684	527
NM_001174097	LDHB	0.200458	-0.181859	2524	3087	5261	4423
NM_032387	WNK4	0.118691	-0.181342	3386	3883	2441	2007
NM_005567	LGALS3BP	0.338529	-0.18039	4250	5634	5890	4970
NM_000694	ALDH3B1	0.205288	-0.18033	365	494	1870	1523
NM_001354	AKR1C2	0.267755	-0.180126	6380	7987	7310	6198
NM_001048265	C9orf116	0	-0.179847	12	19	106	65
NM_018124	RFWD3	0.112849	-0.17932	1265	1495	1346	1081
NM_003092	SNRPB2	0	-0.178388	410	475	468	351
NM_001270362	RAD23A	0.0634359	-0.178376	3990	4387	6726	5700
NM_152516	COMMD1	0.190453	-0.178227	270	371	803	627
NM_006848	CCDC85B	0.418381	-0.17821	669	1004	965	762
NM_001199629	MYL6B	0	-0.176852	306	282	730	567
NM_033428	TMEM261	0	-0.176701	356	343	632	486
NM_021137	TNFAIP1	0.242556	-0.17647	2185	2763	3569	2981
NM_181491	MED22	0	-0.176438	498	547	1341	1079
NM_003940	USP13	0	-0.176183	1038	1125	1628	1322
NM_020385	REXO4	0	-0.176107	640	642	1102	878
NM_003848	SUCLG2	0.149744	-0.176009	509	648	1065	847
NM_201397	GPX1	0.0313175	-0.175249	1172	1315	3188	2656
NM_000400	ERCC2	0.213058	-0.175208	2075	2576	4122	3460
NM_004668	MGAM	0	-0.175057	55	72	54	28
NM_004317	ASNA1	0.150581	-0.174873	1310	1586	3030	2521
NM_022767	AEN	0.131421	-0.174302	1828	2156	2358	1946
NM_152243	CDC42EP1	0.360397	-0.174295	1763	2434	2699	2238
NM_016199	LSM7	0.889581	-0.174049	224	500	678	525
NM_004069	AP2S1	0.460411	-0.173569	1784	2636	5133	4338
NM_001261411	SFSWAP	0.282085	-0.172902	602	829	952	754
NM_052969	RPL39L	1.08548	-0.172557	82	234	302	218
NM_033331	CDC14B	0	-0.172128	420	462	936	741
NM_006893	EIF2D	0.334571	-0.172078	682	966	1481	1201
NM_001013622	FAM53A	0.965606	-0.171937	17	62	42	20
NM_005044	PRKX	0	-0.171761	134	128	206	142
NM_002916	RFC4	0.0700702	-0.171555	422	516	318	231
NM_018235	CNDP2	0.0116075	-0.171353	1479	1621	2903	2418
NM_001043229	METTL12	0	-0.171143	34	56	100	61
NM_001006617	MAPKAP1	0.173983	-0.170915	2344	2822	6879	5863
NM_006156	NEDD8	0.181278	-0.170317	977	1224	2460	2039
NM_002818	PSME2	0.459243	-0.170302	131	232	430	322
NM_181805	PKIG	0.25286	-0.170057	599	809	1275	1028
NM_005675	DGCR6	0	-0.17003	118	124	299	216
NM_001014445	NLE1	0.578086	-0.169875	275	489	611	471
NM_032477	MRPL41	0.128872	-0.169842	463	585	1381	1118
NM_153705	KDELC2	0.464039	-0.169717	892	1360	1329	1074
NM_002398	MEIS1	0.0718036	-0.169716	252	322	944	749
NM_024096	DCTPP1	0.571548	-0.169405	422	723	809	636
NM_022734	METTL17	0	-0.169375	469	513	653	506
NM_016546	C1RL	0	-0.169285	174	138	618	477
NM_000436	OXCT1	0.159127	-0.169093	473	609	1169	939
NM_203453	PPAPDC2	0.638796	-0.168924	58	130	260	185
NM_152678	DENND6A	0.0924122	-0.168104	227	297	347	255
NM_001070	TUBG1	0.74909	-0.167954	964	1778	2236	1850
NM_024308	DHRS11	0.736074	-0.167559	35	92	154	102
NM_004913	VPS9D1	0	-0.167452	342	324	717	560
NM_001017	RPS13	0.0432639	-0.167449	752	870	1281	1035
NM_015261	NCAPD3	0.0488172	-0.167102	1334	1506	1429	1161
NM_007144	PCGF2	0	-0.167086	1277	1386	1942	1599
NM_006453	TBL3	-0.0082813	-0.166588	1041	932	1452	1181
NM_000190	HMBS	0.209317	-0.165843	545	719	1092	876
NM_001007	RPS4X	0.196596	-0.165732	3478	4204	6929	5928
NM_053275	RPLP0	0.307897	-0.16505	10422	13300	18261	15881
NM_006739	MCM5	0.0819362	-0.16493	2710	3050	1868	1538
NM_001008781	FAT3	0	-0.164918	267	306	1148	924
NM_016613	FAM198B	0	-0.164886	228	251	1736	1425
NM_000971	RPL7	0.388707	-0.164384	506	757	1111	893
NM_015927	TGFB1I1	0.246841	-0.164321	1804	2303	3088	2590
NM_021937	EEFSEC	0	-0.164128	506	508	944	752
NM_003902	FUBP1	0.0550074	-0.163628	2579	2854	3157	2651
NM_005438	FOSL1	0.330799	-0.162871	4479	5899	3947	3338
NM_006833	COPS6	0.0283	-0.162519	1970	2160	4889	4159
NM_021973	HAND2	0	-0.162486	172	190	79	46
NM_001212	C1QBP	0.0230168	-0.162337	1402	1552	1888	1558
NM_015658	NOC2L	0.470133	-0.162093	1143	1730	2408	2006
NM_001287390	CCBL1	0	-0.161651	229	267	586	453
NM_001290149	C19orf48	0.211485	-0.161542	687	895	510	390
NM_017746	TEX10	0.0629025	-0.161334	532	637	1298	1054
NM_000986	RPL24	0.999718	-0.161229	345	801	980	784
NM_020158	EXOSC5	0	-0.161137	215	176	354	262
NM_153711	FAM26E	0.455836	-0.160991	270	443	942	752
NM_001914	CYB5A	0.628928	-0.160678	109	221	576	445
NM_152743	BRAT1	0.467693	-0.160589	387	622	1329	1081
NM_033025	SYDE1	0.307812	-0.160484	2110	2793	2691	2253
NM_001017420	ESCO2	0	-0.160463	151	190	102	63
NM_005918	MDH2	0.217552	-0.160354	3961	4841	8106	6983
NM_020830	WDFY1	0.156039	-0.160187	2012	2405	3664	3098
NM_001130100	KIFC3	0.115827	-0.160104	2078	2414	3321	2800
NM_015921	CUTA	0	-0.159842	1895	1814	3097	2606
NM_025069	ZNF703	0.214285	-0.159541	285	396	433	327
NM_005226	S1PR3	0	-0.159439	650	619	663	518
NM_001282451	ESRRA	0	-0.159314	603	662	832	660
NM_001199662	PMF1-BGLAP	0	-0.15912	371	378	676	529
NM_001083961	WDR62	0.490181	-0.159104	439	710	462	351
NM_032777	GPR124	0.0526377	-0.159049	1568	1763	2529	2115
NM_052947	ALPK2	0.157711	-0.158692	3052	3605	4188	3558
NM_025092	ATHL1	0	-0.158017	112	103	283	205
NM_002461	MVD	0.459166	-0.157733	276	453	824	654
NM_019892	INPP5E	0.169467	-0.157366	332	442	730	575
NM_015933	TMA7	0	-0.15728	128	152	331	244
NM_000289	PFKM	0	-0.156991	1855	1786	4190	3564
NM_014503	UTP20	0.0254221	-0.156826	862	978	1356	1107
NM_058219	EXOSC6	0.468193	-0.156818	332	540	626	488
NM_006339	HMG20B	0	-0.156742	1459	1420	2812	2364
NM_001198656	AKAP2	0.235915	-0.15555	8623	10504	23286	20445
NM_016001	UTP18	0.354087	-0.155291	171	274	416	314
NM_004941	DHX8	0.132042	-0.15523	1247	1494	2219	1852
NM_032356	NAA38	0	-0.154844	635	634	1402	1148
NM_022752	ZNF574	0.412311	-0.154501	508	772	886	708
NM_178001	PPP2R4	0.480141	-0.154488	1780	2666	5669	4867
NM_032175	UTP15	0.107541	-0.154378	320	410	534	412
NM_024099	C11orf48	0	-0.154148	508	564	809	643
NM_018998	FBXW5	0.301667	-0.153867	2712	3547	5736	4928
NM_001291314	PRH1	0	-0.153602	182	153	362	270
NM_003542	HIST1H4C	0.287807	-0.153402	1357	1801	1050	848
NM_001256532	MSTO1	0.653216	-0.153362	255	480	903	723
NM_001188	BAK1	0.299241	-0.153347	395	566	747	591
NM_181832	NF2	0.014562	-0.153282	6567	6905	7713	6671
NM_003012	SFRP1	0	-0.152609	1351	1346	4190	3575
NM_032412	CYSTM1	0.289905	-0.152323	473	665	3088	2612
NM_007203	PALM2-AKAP2	0.223852	-0.151755	8867	10707	24263	21369
NM_203488	ACYP1	0.156934	-0.151579	55	91	133	87
NM_018346	RSAD1	0	-0.151517	833	922	1450	1192
NM_005803	FLOT1	0.391719	-0.1514	1488	2112	4993	4283
NM_000687	AHCY	0.0328893	-0.151294	1941	2136	3261	2765
NM_000901	NR3C2	0.497514	-0.151088	612	974	1996	1664
NM_033363	MRPS12	0.376799	-0.150787	483	719	932	749
NM_021138	TRAF2	0.0943432	-0.150749	380	476	422	320
NM_002622	PFDN1	0.679631	-0.150683	484	884	1651	1366
NM_001100	ACTA1	0.307414	-0.15066	91	153	108	68
NM_001135055	TKT	0.0632801	-0.150514	13833	14856	17057	14972
NM_001025780	ABHD17B	0	-0.150444	333	340	659	518
NM_005184	CALM3	0.113971	-0.14931	6502	7321	12973	11353
NM_033112	RRP36	0.681363	-0.149298	522	950	1720	1427
NM_015873	VILL	0	-0.149074	92	110	156	105
NM_021134	MRPL23	0.542488	-0.147888	490	815	1129	919
NM_001634	AMD1	0.266438	-0.147855	1591	2068	2543	2144
NM_017882	CLN6	0	-0.147666	716	670	923	743
NM_175884	CCDC71L	0.0552148	-0.14745	508	607	1117	909
NM_004444	EPHB4	0.151553	-0.147366	402	521	468	359
NM_006716	DBF4	0	-0.146969	169	177	166	113
NM_014109	ATAD2	0	-0.145752	2002	1911	1146	935
NM_004077	CS	0.128444	-0.145532	1943	2282	3980	3408
NM_002053	GBP1	0	-0.145342	339	365	526	408
NM_001134793	HYLS1	0.60965	-0.145029	167	318	310	229
NM_021005	NR2F2	0.126145	-0.144762	2093	2448	3047	2590
NM_006356	ATP5H	0.321811	-0.144354	422	611	1458	1205
NM_181304	MRPL52	0.151825	-0.144147	650	816	1616	1342
NM_001144966	NEDD4L	0.407035	-0.144144	517	782	455	349
NM_001251874	KHDC1	0	-0.143807	116	138	216	153
NM_001080394	SPIDR	0.0671232	-0.143744	461	559	986	799
NM_002689	POLA2	0.616555	-0.143651	547	950	728	579
NM_006449	CDC42EP3	0.319349	-0.143614	1544	2083	3261	2780
NM_032378	EEF1D	0.193951	-0.142972	1974	2423	3321	2834
NM_018073	TRIM68	0.0621784	-0.142836	259	328	433	331
NM_173084	TRIM59	0	-0.14282	461	442	451	346
NM_018135	MRPS18A	0.343136	-0.142757	387	572	838	673
NM_005324	H3F3B	0	-0.142588	2975	3001	3427	2928
NM_002295	RPSA	0	-0.142227	3931	3743	4311	3708
NM_024292	UBL5	0	-0.142226	388	386	799	640
NM_002038	IFI6	0	-0.142014	195	177	168	115
NM_181462	MRPL55	0.533196	-0.141798	245	427	848	682
NM_021077	NMB	0.230386	-0.141761	79	129	3752	3216
NM_014825	URB1	0	-0.14138	2551	2630	2999	2554
NM_000154	GALK1	0	-0.141353	484	531	1031	839
NM_001260474	WDR4	0.21648	-0.140474	445	598	510	396
NM_001400	S1PR1	0.0522459	-0.140051	1060	1212	799	641
NM_000929	PLA2G5	0	-0.139831	91	108	98	61
NM_016230	CYB5R4	0	-0.13977	185	184	349	262
NM_004328	BCS1L	0	-0.139411	362	407	693	551
NM_001361	DHODH	0	-0.139142	252	219	250	181
NM_016440	VRK3	0.390834	-0.138484	439	664	1029	839
NM_031458	PARP9	0.463407	-0.138421	146	256	520	405
NM_001171137	STRBP	0	-0.138404	76	84	160	109
NM_001316	CSE1L	0.135602	-0.137936	2065	2432	3818	3283
NM_000947	PRIM2	0.373986	-0.137022	362	549	460	355
NM_014205	ZNHIT2	0.956213	-0.137011	48	137	220	157
NM_005698	SCAMP3	0.219957	-0.136638	1598	2012	3818	3286
NM_000026	ADSL	0.0684022	-0.135899	873	1019	1545	1288
NM_007281	SCRG1	0.524602	-0.135757	77	153	44	22
NM_015161	ARL6IP1	0.231032	-0.135168	1327	1696	2084	1760
NM_018122	DARS2	0	-0.135085	401	392	801	645
NM_003513	HIST1H2AB	0.0779567	-0.134998	513	622	297	220
NM_025045	BAIAP2L2	0	-0.134902	54	65	337	253
NM_001267809	ILF2	0.426297	-0.134744	1344	1961	1878	1580
NM_001135638	PIP5K1A	0.313387	-0.134581	1294	1751	1531	1277
NM_012335	MYO1F	0	-0.134526	26	32	83	50
NM_001031734	FDX1L	0.143458	-0.13449	258	345	838	677
NM_001243645	CFL2	0.324337	-0.134076	1962	2633	4663	4042
NM_013451	MYOF	0.10883	-0.133985	16695	18456	32033	28645
NM_012203	GRHPR	0.24729	-0.133443	1219	1581	3575	3078
NM_006519	DYNLT1	0.227365	-0.133424	1405	1787	2627	2240
NM_002156	HSPD1	0.150883	-0.133384	2386	2826	3288	2824
NM_178507	OAF	0.10247	-0.133363	2203	2531	4962	4310
NM_001190415	TAF6	0.472053	-0.132712	763	1179	1568	1311
NM_015920	RPS27L	0.155793	-0.132315	1071	1313	3228	2773
NM_023077	COA7	0.449794	-0.13214	292	474	611	484
NM_004725	BUB3	0.246203	-0.132027	3362	4208	4245	3676
NM_024766	CAMKMT	0	-0.131881	28	33	121	79
NM_005483	CHAF1A	0.0866707	-0.131776	1046	1225	707	566
NM_014976	PDCD11	0	-0.131522	1820	1941	2381	2026
NM_014568	GALNT5	0	-0.131203	1964	2030	7636	6706
NM_000055	BCHE	0	-0.13021	41	64	378	288
NM_007100	ATP5I	0.300451	-0.130182	656	910	1635	1372
NM_001286352	OLFML3	0.056102	-0.130076	1102	1261	3444	2969
NM_001160033	SGOL2	0	-0.12949	374	341	385	294
NM_005328	HAS2	0.298486	-0.129097	4581	5898	11051	9784
NM_001122633	CPS1	0.282175	-0.128959	102	166	320	240
NM_001099693	RPL31	0.431882	-0.128947	380	597	1027	843
NM_005128	DOPEY2	0.0253498	-0.128827	917	1037	2926	2512
NM_001286496	PIF1	-0.000920461	-0.12835	167	127	258	189
NM_213674	TPM2	0.175631	-0.12802	16559	19170	30082	26996
NM_001258394	CLPB	0.194987	-0.127533	743	953	1414	1181
NM_014338	PISD	0.0970925	-0.127202	728	875	1321	1100
NM_001134438	PHLDB2	0.305196	-0.127146	783	1079	2263	1928
NM_001100619	CABLES1	0	-0.127013	1496	1589	1759	1484
NM_005737	ARL4C	0	-0.126908	588	542	1547	1298
NM_020139	BDH2	1.23618	-0.126836	19	80	200	142
NM_014788	TRIM14	0	-0.12683	270	284	807	654
NM_001939	DRP2	0	-0.126602	76	90	1015	834
NM_032775	KLHL22	0	-0.126531	722	751	1477	1237
NM_021174	CCAR2	0.112317	-0.126092	2194	2538	3438	2972
NM_001134851	TCF7	0	-0.125759	229	208	1770	1495
NM_004998	MYO1E	0.176512	-0.125699	2962	3547	8920	7887
NM_007199	IRAK3	0.433965	-0.125592	181	304	613	488
NM_024721	ZFHX4	0	-0.125322	4031	3981	3978	3455
NM_080476	PIGU	0.386709	-0.12509	231	367	580	460
NM_021141	XRCC5	0.0602521	-0.125057	5681	6182	9774	8660
NM_004638	PRRC2A	0.176924	-0.124966	8554	10007	12164	10817
NM_000969	RPL5	0.220453	-0.124578	2280	2836	5160	4514
NM_001136193	FASTKD2	0.26412	-0.12453	649	879	1266	1054
NM_032353	VPS25	0	-0.124387	909	978	1657	1397
NM_012242	DKK1	0.00682446	-0.124195	16497	17002	18658	16700
NM_001024921	RPL9	1.18121	-0.124053	389	1013	1096	906
NM_170607	MLX	0.237019	-0.123784	1716	2180	3198	2763
NM_001291926	NOX4	0.572131	-0.123719	22	58	166	115
NM_005001	NDUFA7	0	-0.123613	401	356	855	697
NM_012343	NNT	0	-0.123545	1640	1771	4207	3664
NM_001128205	SULF1	0.125283	-0.12277	6706	7605	21270	19087
NM_004147	DRG1	0.205134	-0.122556	963	1227	1689	1427
NM_000178	GSS	0	-0.122426	1070	1144	3612	3135
NM_001204467	RBM10	0.00762978	-0.122092	1571	1713	2061	1756
NM_052820	CORO2A	0.039128	-0.121676	201	257	383	294
NM_020186	ACN9	0	-0.121601	140	108	177	124
NM_003130	SRI	0	-0.121469	578	567	1117	926
NM_001863	COX6B1	0.404518	-0.12137	1002	1459	3288	2848
NM_004227	CYTH3	0	-0.121125	2292	2424	3592	3120
NM_024844	NUP85	0.629678	-0.12085	635	1103	1144	950
NM_032478	MRPL38	0.00809209	-0.120844	713	808	1248	1041
NM_001284405	PTCD2	0	-0.120623	156	127	299	224
NM_004447	EPS8	0.221199	-0.12058	2317	2882	5800	5102
NM_012426	SF3B3	0.30792	-0.120314	3833	4988	6451	5689
NM_002803	PSMC2	0.0958706	-0.120301	880	1046	2063	1760
NM_000155	GALT	0.0412811	-0.120273	248	311	830	677
NM_001012761	RGMB	0.441989	-0.120189	6096	8610	9602	8534
NM_006796	AFG3L2	0.598333	-0.119239	965	1606	2423	2081
NM_032928	TMEM141	0.474026	-0.119073	314	515	1210	1009
NM_005782	ALYREF	0.14552	-0.119038	1078	1312	1524	1285
NM_006938	SNRPD1	0	-0.118737	314	372	387	298
NM_000975	RPL11	0.0724768	-0.118308	4723	5204	8961	7965
NM_001130089	KARS	0.160936	-0.11768	1917	2303	3065	2656
NM_001145408	NONO	0.44113	-0.117388	2593	3736	5299	4662
NM_001100164	PHACTR2	0	-0.117255	4592	4615	5384	4739
NM_173562	KCTD20	0.0779211	-0.116946	5345	5895	9446	8412
NM_015425	POLR1A	0.181346	-0.1165	1411	1739	3067	2660
NM_004464	FGF5	0.341273	-0.116254	4322	5738	3329	2895
NM_001032279	RCE1	0	-0.116186	285	327	397	307
NM_000984	RPL23A	0.243706	-0.115884	1690	2158	3078	2671
NM_020165	RAD18	0	-0.115849	681	643	609	488
NM_001272054	MRFAP1	0.0150513	-0.115678	5828	6145	9279	8268
NM_004704	RRP9	0.345717	-0.115413	505	734	690	558
NM_006353	HMGN4	0	-0.114889	1098	1096	1828	1558
NM_001440	EXTL3	0.40453	-0.114724	1829	2599	5143	4530
NM_080627	SOGA1	0	-0.114492	2506	2469	3238	2817
NM_003640	IKBKAP	0.0186484	-0.114393	957	1075	2258	1941
NM_002792	PSMA7	0.101848	-0.114222	3420	3876	6549	5802
NM_002969	MAPK12	0	-0.113985	469	457	1133	945
NM_000136	FANCC	0	-0.113897	227	271	264	196
NM_030816	ANKRD13C	0.278119	-0.113667	565	779	1029	854
NM_001033	RRM1	0.278771	-0.113148	1840	2399	2573	2224
NM_001253823	BLVRA	0.1586	-0.112766	454	586	1341	1129
NM_016539	SIRT6	0.425252	-0.112367	207	341	532	423
NM_001173984	BRD7	0	-0.112158	279	312	470	370
NM_145271	ZNF688	0	-0.112023	79	86	187	133
NM_018947	CYCS	0	-0.111651	1221	1262	1601	1360
NM_005603	ATP8B1	0.141848	-0.1116	3192	3725	4369	3841
NM_003142	SSB	0	-0.111483	681	706	903	745
NM_004146	NDUFB7	0.228343	-0.111316	824	1075	2019	1732
NM_001159767	BZW2	0.674369	-0.11051	583	1049	1348	1137
NM_003634	NIPSNAP1	0.0885509	-0.110465	517	631	1435	1214
NM_012383	OSTF1	0	-0.110152	1081	1123	2200	1895
NM_002009	FGF7	0	-0.109895	756	766	1131	946
NM_032799	ZDHHC12	0	-0.109866	528	549	934	773
NM_001256399	ELOVL1	0	-0.109852	4142	4262	7144	6360
NM_001166102	NDUFV1	0	-0.109698	1802	1705	3433	3002
NM_002960	S100A3	0.277618	-0.10969	50	91	162	113
NM_001242835	NDRG4	1.38495	-0.10969	24	105	162	113
NM_020904	PLEKHA4	0	-0.109437	173	216	482	381
NM_153686	LCORL	0.21454	-0.109308	175	255	152	105
NM_001029864	KIAA1755	0	-0.109163	37	51	216	157
NM_001159	AOX1	0	-0.109156	1056	1029	2053	1765
NM_000976	RPL12	1.00045	-0.108658	317	741	1013	843
NM_005833	RABEPK	0	-0.108323	545	606	1225	1030
NM_001142481	NREP	0	-0.10827	579	628	2186	1885
NM_001159677	SYNCRIP	0.19206	-0.107842	1592	1967	2518	2183
NM_000476	AK1	0	-0.10707	922	1003	2805	2442
NM_014060	MCTS1	0	-0.107034	240	254	595	479
NM_001080543	CACTIN	0.188736	-0.107034	397	528	595	479
NM_021067	GINS1	0	-0.1067	311	330	148	102
NM_181514	MRPL21	0.0319305	-0.106693	587	684	932	773
NM_004223	UBE2L6	0	-0.106673	696	728	1718	1469
NM_001916	CYC1	0	-0.105997	3330	3349	5347	4743
NM_021095	SLC5A6	0	-0.105919	608	676	830	684
NM_014634	PPM1F	0.229187	-0.105562	1853	2335	3575	3139
NM_000593	TAP1	0	-0.10527	1499	1493	2439	2116
NM_001178010	CDC45	0	-0.104694	427	497	191	137
NM_017857	SSH3	0.290735	-0.104359	153	238	780	641
NM_000723	CACNB1	0	-0.104311	179	154	368	285
NM_153333	TCEAL8	0.0734003	-0.10428	576	691	1304	1103
NM_152766	TMEM256	0	-0.104242	171	140	478	379
NM_001163424	MYEOV2	0	-0.104153	454	458	749	614
NM_005736	ACTR1A	0.377185	-0.103846	2851	3921	8462	7590
NM_004890	SPAG7	0	-0.103775	728	707	1524	1299
NM_001278786	ZNRD1	0	-0.103619	374	341	437	344
NM_001017392	SUGP2	0.205559	-0.10352	1536	1918	3361	2950
NM_017820	EXD3	0.112744	-0.103206	60	95	220	161
NM_012449	STEAP1	0	-0.102998	501	502	1549	1322
NM_001127370	CDCA7L	0.233698	-0.102872	697	921	370	287
NM_006809	TOMM34	0	-0.102447	1396	1469	3332	2926
NM_030786	SYNC	0.10569	-0.102426	2376	2729	6052	5397
NM_001640	APEH	0	-0.102279	1762	1878	3897	3438
NM_000195	HPS1	0.0610549	-0.102168	1026	1182	3644	3209
NM_001011724	HNRNPA1L2	0	-0.101503	794	873	1102	926
NM_032730	RTN4IP1	0.334572	-0.101325	35	71	135	92
NM_001042697	ZSWIM7	0	-0.101298	122	152	339	261
NM_016639	TNFRSF12A	0.0526657	-0.101186	6207	6707	6863	6142
NM_020820	PREX1	0	-0.101183	114	111	193	139
NM_014243	ADAMTS3	0.234751	-0.100658	40	74	31	13
NM_003783	B3GALT2	0	-0.100658	67	74	31	13
NM_018945	PDE7B	0	-0.100554	509	471	643	523
NM_005052	RAC3	0	-0.100303	82	94	177	126
NM_014409	TAF5L	0.541373	-0.0998083	370	627	653	532
NM_013234	EIF3K	0.520789	-0.0997224	661	1064	2071	1793
NM_019852	METTL3	0.249164	-0.0995825	1047	1369	1655	1420
NM_207368	FAM195B	0.499435	-0.0995077	991	1540	3354	2952
NM_001290056	LOC101927572	0	-0.0992869	58	61	183	131
NM_003335	UBA7	0	-0.0991908	684	725	1304	1107
NM_016466	ANKRD39	0	-0.0989802	230	271	474	377
NM_001256661	TEAD2	0.161043	-0.0987877	545	696	1065	895
NM_016246	HSD17B14	0	-0.0987651	31	35	329	253
NM_080732	EGLN2	0.0385519	-0.0987649	1313	1473	2365	2059
NM_001039877	STRN4	0	-0.0985922	2120	2221	2980	2615
NM_004283	RAB3D	0	-0.0983865	270	238	572	462
NM_203406	MBLAC2	0.404002	-0.0983698	156	261	206	150
NM_032809	FAM73B	0.525349	-0.0983485	321	544	836	693
NM_001282748	TLE4	0.0126607	-0.0981356	1903	2067	1104	930
NM_021074	NDUFV2	0	-0.0978795	255	281	433	342
NM_024562	TANGO6	0.569071	-0.097813	648	1079	1491	1275
NM_016468	COX16	0	-0.0977829	341	350	707	580
NM_001533	HNRNPL	0.255349	-0.0974617	1383	1794	2633	2303
NM_015059	TLN2	0.091369	-0.0970694	2058	2352	4839	4309
NM_002795	PSMB3	0.193785	-0.0964945	1288	1607	3259	2872
NM_006867	RBPMS	0	-0.0959783	868	949	1081	911
NM_000037	ANK1	0	-0.0956864	49	53	137	94
NM_152362	TNFAIP8L1	0.808924	-0.0956402	54	137	185	133
NM_018218	USP40	0.049737	-0.0956217	483	577	1510	1294
NM_001286829	NAPRT	0	-0.0952849	147	149	208	152
NM_007193	ANXA10	0.33161	-0.0950995	3	17	158	111
NM_005507	CFL1	0.174202	-0.0949497	15387	17812	29260	26863
NM_006822	RAB40B	0	-0.0948771	122	141	424	335
NM_001426	EN1	0.486084	-0.0944956	285	475	930	778
NM_032316	NICN1	0	-0.0938211	100	85	289	220
NM_145030	PPP1R35	0.0283793	-0.0938075	207	262	302	231
NM_018984	SSH1	0.250738	-0.093328	5186	6444	7975	7198
NM_016154	RAB4B	0	-0.0933052	204	243	657	538
NM_001252156	GEMIN5	0.109769	-0.092706	910	1090	1439	1233
NM_001037171	ACOT9	0.0830838	-0.0925953	949	1114	1897	1645
NM_020760	HECW2	0.046066	-0.0918045	672	784	1331	1137
NM_001079802	FKTN	0	-0.0917914	419	485	1312	1120
NM_002813	PSMD9	0.0561566	-0.0914283	1517	1712	2795	2460
NM_001256456	CPSF3L	0.57272	-0.0913357	995	1625	2406	2107
NM_001122823	GTF3C5	0.308842	-0.0910068	1065	1449	2051	1786
NM_003757	EIF3I	0.175827	-0.0909423	3964	4708	7709	6965
NM_016930	STX18	0.292531	-0.090879	201	304	624	510
NM_014002	IKBKE	0.22351	-0.0908645	287	401	584	475
NM_005228	EGFR	0.0592309	-0.0904688	4980	5431	5971	5368
NM_000987	RPL26	0.311277	-0.0903262	1272	1720	3084	2725
NM_005085	NUP214	0	-0.0900652	1834	1883	3180	2813
NM_006708	GLO1	0.374781	-0.0898441	892	1280	2770	2440
NM_018457	PRR13	0.327885	-0.0898395	395	577	1553	1338
NM_003518	HIST1H2BG	0.396919	-0.0893529	1290	1848	703	580
NM_001102366	C14orf159	0.215559	-0.0890725	325	447	1275	1089
NM_014286	NCS1	0.0845785	-0.0889212	4139	4613	10953	9972
NM_004309	ARHGDIA	0.214719	-0.0887989	7926	9529	12881	11758
NM_000086	CLN3	0.153801	-0.0886972	666	836	1454	1250
NM_145647	TBC1D31	0	-0.0886613	118	150	189	137
NM_024430	PSTPIP2	0.411862	-0.0885591	237	382	428	340
NM_002695	POLR2E	0.00617975	-0.0885373	2075	2237	3937	3508
NM_001002034	FAM109B	0.00897499	-0.0885342	677	770	1061	898
NM_001134375	CCNJ	0	-0.0884554	175	138	237	177
NM_001286072	MOV10	0.0666331	-0.0883924	809	947	2161	1889
NM_003526	HIST1H2BC	0.103676	-0.088321	4518	5091	4074	3634
NM_001135032	EVA1A	0.322038	-0.0882604	2051	2744	3371	2991
NM_022566	MESDC1	0	-0.0878995	368	366	364	285
NM_032339	MIEN1	0.166598	-0.0878115	733	923	1522	1312
NM_032752	ZNF496	0	-0.0875658	445	462	553	449
NM_053050	MRPL53	0	-0.0871399	150	163	351	274
NM_018186	C1orf112	0	-0.0865487	163	198	202	148
NM_182616	ARPIN	0.287375	-0.0861854	529	737	1248	1067
NM_003495	HIST1H4I	0	-0.085836	383	341	146	102
NM_006755	TALDO1	0.0923	-0.085826	6037	6707	11030	10065
NM_018035	ATP5SL	0.410164	-0.085252	561	846	1364	1172
NM_001278211	LRRC20	0.775218	-0.0850316	198	414	354	277
NM_170754	TENC1	0.133313	-0.0847588	597	744	1603	1388
NM_006834	RAB32	0.850101	-0.08449	1109	2178	2263	1987
NM_001242374	ANAPC13	0.553354	-0.0844151	611	1010	1291	1107
NM_031370	HNRNPD	0.02793	-0.0843976	933	1056	695	575
NM_014573	TMEM97	0.400799	-0.084316	219	353	482	388
NM_001242362	MAGED4B	0.335983	-0.0842762	635	904	730	606
NM_001272061	MAGED4	0.335983	-0.0842762	635	904	730	606
NM_032016	STARD3NL	0.662238	-0.0841859	347	641	1040	882
NM_015340	LARS2	0.000566937	-0.0840103	562	643	1215	1039
NM_000903	NQO1	0.634482	-0.0839598	5148	8328	15747	14464
NM_031243	HNRNPA2B1	0.174316	-0.0837017	6298	7396	7674	6968
NM_006013	RPL10	0.145296	-0.0829241	4357	5056	9288	8468
NM_001271969	HSP90AB1	0.468867	-0.0826769	10026	14303	20597	19000
NM_002370	MAGOH	0	-0.0825284	131	110	181	131
NM_005125	CCS	0	-0.0824038	383	349	863	725
NM_001029	RPS26	0	-0.0820372	258	308	576	471
NM_025207	FLAD1	0.102594	-0.0820045	426	532	1034	878
NM_001128608	MAPKBP1	0	-0.0819593	973	1075	2292	2017
NM_021109	TMSB4X	0.452963	-0.081925	10426	14703	30300	28081
NM_001080383	GJC1	0.111837	-0.0817426	1437	1688	1720	1497
NM_001105564	CCHCR1	0.37757	-0.0817059	500	743	988	837
NM_001145347	ZNF576	0	-0.0815563	216	257	449	360
NM_032725	BUD13	0	-0.0815443	410	418	426	340
NM_005969	NAP1L4	0.199542	-0.0813819	1768	2187	3635	3248
NM_178423	HDAC9	0.513139	-0.0813071	165	295	620	510
NM_001143960	C2orf74	0	-0.0811478	111	145	310	240
NM_006556	PMVK	0.0270264	-0.0809928	370	444	973	824
NM_001134493	TOMM6	0.0279408	-0.0809378	1043	1174	2389	2107
NM_001166285	CCT7	0.19467	-0.0807195	3521	4249	7420	6747
NM_001424	EMP2	0.120159	-0.0802731	1343	1591	1533	1329
NM_003358	UGCG	0	-0.0800993	783	782	921	778
NM_001282062	DOC2A	0.505484	-0.0800292	100	189	225	168
NM_003954	MAP3K14	0.550424	-0.0800253	275	480	607	499
NM_002573	PAFAH1B3	0.0662311	-0.079635	314	392	830	697
NM_024616	C3orf52	0	-0.0795243	224	242	312	242
NM_018087	NDC1	0	-0.0789319	582	643	724	603
NM_020175	DUS3L	0.172017	-0.0789133	342	455	408	325
NM_006502	POLH	0.128397	-0.0785474	1379	1641	2244	1978
NM_001516	GTF2H3	0	-0.0785152	482	431	690	573
NM_032630	CINP	0.171631	-0.0783959	411	539	1017	865
NM_172069	PLEKHH2	0.505239	-0.0783231	48	102	364	287
NM_002999	SDC4	0.286219	-0.0781068	2244	2921	3165	2823
NM_021019	MYL6	0.443433	-0.0780967	10866	15214	22801	21125
NM_032816	CEP89	0.188038	-0.0780183	334	450	990	841
NM_058004	PI4KA	0.17442	-0.0779469	2111	2551	6416	5828
NM_003145	SSR2	0.289508	-0.0772647	3942	5062	6441	5854
NM_001282946	PMPCA	0.0342603	-0.0769937	1069	1207	2352	2079
NM_006837	COPS5	0	-0.0769778	874	864	1321	1140
NM_052841	TSSK3	0.443389	-0.076924	24	57	48	26
NM_003544	HIST1H4B	0	-0.0766426	2461	2621	1462	1268
NM_015703	RRP7A	0.254879	-0.0765108	892	1180	1539	1338
NM_001267782	AMBRA1	0.31567	-0.0762954	686	959	1574	1370
NM_000368	TSC1	0.130411	-0.0762609	1217	1458	3363	3009
NM_006110	CD2BP2	0.0983129	-0.0759	1254	1468	2123	1871
NM_001278942	SURF6	0.100592	-0.0752808	463	574	693	577
NM_033419	PGAP3	0.0987265	-0.0751909	118	167	528	431
NM_002642	PIGC	0	-0.075036	163	160	262	200
NM_017873	ASB6	0.124751	-0.0744481	1758	2067	3271	2928
NM_022658	HOXC8	0.273917	-0.0743807	545	751	1227	1057
NM_003731	SSNA1	0.571416	-0.0742472	722	1197	1926	1693
NM_001199417	ARHGAP23	-0.00402245	-0.0741877	3425	3226	3086	2758
NM_005850	SF3B4	0.0992751	-0.0739202	1271	1488	1522	1325
NM_003827	NAPA	0.493462	-0.0738108	1716	2597	4852	4392
NM_020745	AARS2	0.0648076	-0.0736294	476	575	736	616
NM_001271783	FAR2	0	-0.0735672	191	223	349	275
NM_004341	CAD	0.0669299	-0.0734528	2925	3251	3519	3159
NM_001282500	TTC1	0.269243	-0.0734124	710	960	1583	1381
NM_000168	GLI3	0	-0.0732991	759	722	1100	943
NM_173515	CNKSR3	0.0680503	-0.0732964	435	530	320	250
NM_033109	PNPT1	0	-0.0732879	222	192	237	179
NM_152727	CPNE2	0.108571	-0.0732663	599	734	851	719
NM_001927	DES	0.427221	-0.0730844	362	569	135	94
NM_001282232	PSMA6	0.340187	-0.0726088	730	1034	1458	1268
NM_015004	EXOSC7	0.222987	-0.0720986	373	510	780	656
NM_016565	COA4	0.247111	-0.0713511	630	845	1198	1033
NM_022478	CDH24	0	-0.0711738	228	237	391	312
NM_015696	GPX7	0.467946	-0.0711341	677	1050	1373	1192
NM_006634	VAMP5	0	-0.0710481	568	541	992	847
NM_032317	DNAJC30	0	-0.071003	122	159	480	390
NM_017546	CNOT11	0	-0.0709894	632	629	747	627
NM_001080417	ZNF629	0.158552	-0.0706388	833	1036	1788	1571
NM_182527	CABP7	0	-0.0701856	79	89	220	165
NM_014458	KLHL20	0	-0.0701318	308	298	559	460
NM_005308	GRK5	0.249166	-0.0700761	394	546	499	407
NM_001163812	C10orf2	-0.00912844	-0.0700544	442	373	393	314
NM_024698	SLC25A22	0.294409	-0.0698815	665	918	898	763
NM_032336	GINS4	0	-0.0696963	388	398	378	301
NM_001289067	HELLS	0.0663426	-0.0695929	335	416	195	144
NM_019103	ZMAT5	0	-0.0693638	219	268	651	542
NM_033416	IMP4	0.282315	-0.068845	1156	1539	1788	1573
NM_001080826	SGK223	0.00997131	-0.0686734	561	646	1487	1298
NM_031420	MRPL9	0	-0.0685864	794	839	1231	1065
NM_018230	NUP133	0.645734	-0.0685661	508	904	1275	1105
NM_002799	PSMB7	0	-0.0682659	3400	3560	7530	6909
NM_001199053	LOC81691	0.79175	-0.0674252	63	154	160	115
NM_014481	APEX2	0.256037	-0.0674211	498	682	705	591
NM_001912	CTSL	0	-0.0672567	3362	3189	9600	8854
NM_001278651	RANGAP1	0	-0.0672287	6719	6809	7876	7238
NM_002780	PSG4	0.337478	-0.0663529	1589	2168	3350	3018
NM_017512	ENOSF1	0	-0.0658634	1286	1269	1004	861
NM_005839	SRRM1	0.198476	-0.0656216	1724	2133	2466	2201
NM_001940	ATN1	0	-0.0655371	3451	3524	3402	3068
NM_001164440	ANKRD33B	0	-0.0654981	318	358	591	490
NM_022836	DCLRE1B	0	-0.0653784	552	531	468	381
NM_004036	ADCY3	0	-0.0652235	1641	1537	1999	1771
NM_001135597	CCDC88A	0.0345199	-0.0647404	1271	1424	2379	2122
NM_032307	C9orf64	0.323227	-0.0646305	335	494	603	501
NM_006761	YWHAE	0.336977	-0.0645959	6442	8456	13305	12358
[truncated: 382 more rows]
